# Supplementary material for: Radiation alters the cargo of exosomes released from squamous head and neck cancer cells to promote migration of recipient cells
Source: Sci Rep. 2017 Sep 29;7:12423. doi: 10.1038/s41598-017-12403-6 (PMC5622080; doi:10.1038/s41598-017-12403-6)
Supplement: Supplementary file 3 — Supp Tables [file 41598_2017_12403_MOESM3_ESM.xls]

## Sheet: Supplementary Table S1
Supplementary Table S1. List of all identified proteins in BHY exosomes using label-free quantification methodology coupled to LC-MS/MS analysis.
Accession	Unique peptides	Confidence score	Name	Description	0Gy			6Gy			ratio 6Gy/0Gy	Anova	q-value
					Replicate 1	Replicate 2	Replicate 3	Replicate 1	Replicate 2	Replicate 3
ENSP00000470649	1	13.4	CELF4	CELF4|HGNC Symbol|CUGBP, Elav-like family member 4 [Source:HGNC Symbol;Acc:HGNC:14015]|ENSG00000101489|ENST00000601392	555.062	406.198	498.006	19659.3	23101.9	40693.8	57.1896	7.41908e-05	0.0164488
ENSP00000262679	1	18.98	NRDC	NRDC|HGNC Symbol|nardilysin convertase [Source:HGNC Symbol;Acc:HGNC:7995]|ENSG00000078618|ENST00000352171	0	0	0	1232.24	263.48	610.659	#DIV/0!	9.29161e-05	0.0164488
ENSP00000271638	1	23.29	S100A11	S100A11|HGNC Symbol|S100 calcium binding protein A11 [Source:HGNC Symbol;Acc:HGNC:10488]|ENSG00000163191|ENST00000271638	7589.01	6672.41	8090.24	3483.84	3444.83	3423.85	0.463166	0.000175518	0.0164698
ENSP00000354346	1	20.5	MATR3	MATR3|EntrezGene|matrin 3 [Source:EntrezGene;Acc:9782]|ENSG00000280987|ENST00000361059	319.38	370.241	360.29	4480.17	3736.25	2442.35	10.1521	0.000247518	0.0164698
ENSP00000225792	1	19.01	DDX5	DDX5|HGNC Symbol|DEAD (Asp-Glu-Ala-Asp) box helicase 5 [Source:HGNC Symbol;Acc:HGNC:2746]|ENSG00000108654|ENST00000225792	116.133	205.61	224.817	19117.1	44251.2	74508.5	252.263	0.000264304	0.0164698
ENSP00000361777;ENSP00000318012;ENSP00000480946	5	123.46	SET	SET|HGNC Symbol|SET nuclear proto-oncogene [Source:HGNC Symbol;Acc:HGNC:10760]|ENSG00000119335|ENST00000372692	12945.2	8424.8	11700.1	194765	107606	194994	15.0397	0.000341284	0.0164698
ENSP00000222968;ENSP00000411287	2	64.02	PDAP1	PDAP1|HGNC Symbol|PDGFA associated protein 1 [Source:HGNC Symbol;Acc:HGNC:14634]|ENSG00000106244|ENST00000350498	274.139	125.98	454.29	16983.9	15561.1	16361.7	57.2404	0.000365917	0.0164698
ENSP00000234313	1	23.29	PLEK	PLEK|HGNC Symbol|pleckstrin [Source:HGNC Symbol;Acc:HGNC:9070]|ENSG00000115956|ENST00000234313	2272.68	2144.51	3915.57	33839.1	24318.6	29642	10.5367	0.000372141	0.0164698
ENSP00000216281;ENSP00000349658;ENSP00000450712	15	708.08	HSP90AA1	HSP90AA1|HGNC Symbol|heat shock protein 90kDa alpha family class A member 1 [Source:HGNC Symbol;Acc:HGNC:5253]|ENSG00000080824|ENST00000216281	105629	92219.5	144138	1.361e+06	752541	1.18842e+06	9.65527	0.000535512	0.0180425
ENSP00000226218;ENSP00000440439	2	73.88	VTN	VTN|HGNC Symbol|vitronectin [Source:HGNC Symbol;Acc:HGNC:12724]|ENSG00000109072|ENST00000226218	69043.2	59207.2	64286.2	123605	133633	113086	1.92339	0.000568077	0.0180425
ENSP00000404559;ENSP00000338095;ENSP00000365370;ENSP00000450467;ENSP00000450601;ENSP00000450669;ENSP00000451892	5	132.87	HNRNPC	HNRNPC|HGNC Symbol|heterogeneous nuclear ribonucleoprotein C (C1/C2) [Source:HGNC Symbol;Acc:HGNC:5035]|ENSG00000092199|ENST00000449098	22482.1	23382.2	16737.7	65259.7	73041.1	60474.5	3.17522	0.000612135	0.0180425
ENSP00000362111;ENSP00000482130	2	41.47	TSPAN6	TSPAN6|HGNC Symbol|tetraspanin 6 [Source:HGNC Symbol;Acc:HGNC:11858]|ENSG00000000003|ENST00000373020	37699.3	35471.9	35207.3	11685.4	12974.8	16419	0.379035	0.000678104	0.0180425
ENSP00000417864;ENSP00000266594;ENSP00000345848	5	127.72	ANP32A	ANP32A|HGNC Symbol|acidic nuclear phosphoprotein 32 family member A [Source:HGNC Symbol;Acc:HGNC:13233]|ENSG00000140350|ENST00000465139	1062.51	2313.34	2774.93	80826	39903.6	57196.6	28.9274	0.000684929	0.0180425
ENSP00000286091;ENSP00000408628	10	231.06	PDIA4	PDIA4|HGNC Symbol|protein disulfide isomerase family A member 4 [Source:HGNC Symbol;Acc:HGNC:30167]|ENSG00000155660|ENST00000286091	1497.45	1640.09	3111.78	107360	47463	146538	48.2229	0.000713431	0.0180425
ENSP00000260956;ENSP00000396890	3	76.13	SSB	SSB|HGNC Symbol|Sjogren syndrome antigen B [Source:HGNC Symbol;Acc:HGNC:11316]|ENSG00000138385|ENST00000260956	342.617	306.607	934.421	9542.88	13297.2	16737.5	24.9915	0.0010369	0.0238099
ENSP00000261220	1	19.31	METAP2	METAP2|HGNC Symbol|methionyl aminopeptidase 2 [Source:HGNC Symbol;Acc:HGNC:16672]|ENSG00000111142|ENST00000261220	64.5231	76.3165	265.35	5278.2	5759.04	10232.8	52.3648	0.00110512	0.0238099
ENSP00000346755	1	26.07	STK26	STK26|HGNC Symbol|serine/threonine protein kinase 26 [Source:HGNC Symbol;Acc:HGNC:18174]|ENSG00000134602|ENST00000354719	541.153	604.159	606.291	3528.77	2491.38	1932.62	4.54028	0.00114323	0.0238099
ENSP00000377783	1	20.6	PROS1	PROS1|HGNC Symbol|protein S (alpha) [Source:HGNC Symbol;Acc:HGNC:9456]|ENSG00000184500|ENST00000394236	162.192	148.102	392.555	3844.57	2475.86	3655.42	14.1935	0.00129964	0.0244743
ENSP00000322419;ENSP00000433443	3	67.65	RPLP2	RPLP2|HGNC Symbol|ribosomal protein, large, P2 [Source:HGNC Symbol;Acc:HGNC:10377]|ENSG00000177600|ENST00000321153	9115.28	6257.61	17737.4	197844	155089	116914	14.1904	0.00132189	0.0244743
ENSP00000346037	1	15.33	RPLP1	RPLP1|HGNC Symbol|ribosomal protein, large, P1 [Source:HGNC Symbol;Acc:HGNC:10372]|ENSG00000137818|ENST00000260379	1357.01	1304.81	2001.46	7891.56	5789.47	5403.24	4.09245	0.00140099	0.0244743
ENSP00000261182;ENSP00000446520	2	35.09	NAP1L1	NAP1L1|HGNC Symbol|nucleosome assembly protein 1-like 1 [Source:HGNC Symbol;Acc:HGNC:7637]|ENSG00000187109|ENST00000261182	909.123	1019.42	1090.72	15888.1	6058.33	8634.89	10.1288	0.00145163	0.0244743
ENSP00000319664	1	15.79	NUDC	NUDC|HGNC Symbol|nudC nuclear distribution protein [Source:HGNC Symbol;Acc:HGNC:8045]|ENSG00000090273|ENST00000321265	886.417	780.124	624.361	3593.82	2314.08	3752.97	4.21706	0.00153102	0.0246394
ENSP00000261868;ENSP00000443563	3	63.13	EIF3J	EIF3J|HGNC Symbol|eukaryotic translation initiation factor 3 subunit J [Source:HGNC Symbol;Acc:HGNC:3270]|ENSG00000104131|ENST00000261868	1973.86	1279.1	2480.24	16423.4	11527.5	24245.3	9.10419	0.00161162	0.0247779
ENSP00000325875;ENSP00000246957;ENSP00000446748	16	810.19	HSP90AB1	HSP90AB1|HGNC Symbol|heat shock protein 90kDa alpha family class B member 1 [Source:HGNC Symbol;Acc:HGNC:5258]|ENSG00000096384|ENST00000353801	182974	196605	182296	990604	541299	665634	3.91108	0.00174148	0.0247779
ENSP00000216554	2	33.01	EIF5	EIF5|HGNC Symbol|eukaryotic translation initiation factor 5 [Source:HGNC Symbol;Acc:HGNC:3299]|ENSG00000100664|ENST00000216554	566.251	1019.64	1693.02	12352.1	9577.75	11738.7	10.2682	0.00175586	0.0247779
ENSP00000386474;ENSP00000387086	2	45.98	BZW1	BZW1|HGNC Symbol|basic leucine zipper and W2 domains 1 [Source:HGNC Symbol;Acc:HGNC:18380]|ENSG00000082153|ENST00000409600	489.65	680.916	1114.02	13521.7	8619.63	5833.35	12.2449	0.00182397	0.0247779
ENSP00000378130;ENSP00000422009	2	48.8	CFI	CFI|HGNC Symbol|complement factor I [Source:HGNC Symbol;Acc:HGNC:5394]|ENSG00000205403|ENST00000394634	9947.69	14426	10851.6	35161.3	43898.6	30235.6	3.10276	0.00190453	0.0247779
ENSP00000326900	1	14.77	TNRC6A	TNRC6A|HGNC Symbol|trinucleotide repeat containing 6A [Source:HGNC Symbol;Acc:HGNC:11969]|ENSG00000090905|ENST00000315183	7914.06	2227.28	4098.28	110648	247433	478165	58.7267	0.00195952	0.0247779
ENSP00000216181;ENSP00000226207;ENSP00000262269;ENSP00000269243;ENSP00000300036;ENSP00000384631;ENSP00000408220;ENSP00000414852	51	1521.11	MYH9	MYH9|HGNC Symbol|myosin, heavy chain 9, non-muscle [Source:HGNC Symbol;Acc:HGNC:7579]|ENSG00000100345|ENST00000216181	153800	153029	324105	1.08841e+06	1.23969e+06	1.20515e+06	5.60005	0.00209984	0.0255424
ENSP00000299767;ENSP00000450215;ENSP00000477660	15	486.37	HSP90B1	HSP90B1|HGNC Symbol|heat shock protein 90kDa beta family member 1 [Source:HGNC Symbol;Acc:HGNC:12028]|ENSG00000166598|ENST00000299767	36530.8	29647.7	47404	645367	225785	547943	12.494	0.00227277	0.0255424
ENSP00000225972	1	19.37	LRRC59	LRRC59|HGNC Symbol|leucine rich repeat containing 59 [Source:HGNC Symbol;Acc:HGNC:28817]|ENSG00000108829|ENST00000225972	31.5625	88.1897	30.0477	688.126	1792.85	850.242	22.2378	0.00230691	0.0255424
ENSP00000364802;ENSP00000372880	7	331.33	HSPA1A	HSPA1A|HGNC Symbol|heat shock protein family A (Hsp70) member 1A [Source:HGNC Symbol;Acc:HGNC:5232]|ENSG00000204389|ENST00000375651	39350.2	39403.3	36018.8	22502.1	25127.8	19533.6	0.585189	0.0023598	0.0255424
ENSP00000296930;ENSP00000428647	4	113.12	NPM1	NPM1|HGNC Symbol|nucleophosmin (nucleolar phosphoprotein B23, numatrin) [Source:HGNC Symbol;Acc:HGNC:7910]|ENSG00000181163|ENST00000296930	103891	115837	158807	292064	374980	341570	2.66451	0.00249752	0.0255424
ENSP00000308227;ENSP00000288245	3	87.56	HMGA1	HMGA1|HGNC Symbol|high mobility group AT-hook 1 [Source:HGNC Symbol;Acc:HGNC:5010]|ENSG00000137309|ENST00000311487	63201.3	73331.6	63326.9	235178	225073	144698	3.02687	0.00260842	0.0255424
ENSP00000262407	1	24.31	ITGA2B	ITGA2B|HGNC Symbol|integrin subunit alpha 2b [Source:HGNC Symbol;Acc:HGNC:6138]|ENSG00000005961|ENST00000262407	8034.96	7715.36	6906.27	4586.88	4706.42	3775.6	0.576825	0.00263542	0.0255424
ENSP00000342778	1	14.45	PPM1G	PPM1G|HGNC Symbol|protein phosphatase, Mg2+/Mn2+ dependent 1G [Source:HGNC Symbol;Acc:HGNC:9278]|ENSG00000115241|ENST00000344034	162.571	178.169	539.594	3060.91	3258.2	3979.2	11.6982	0.0026705	0.0255424
ENSP00000308938	1	24.52	PLG	PLG|HGNC Symbol|plasminogen [Source:HGNC Symbol;Acc:HGNC:9071]|ENSG00000122194|ENST00000308192	7549.76	7953.88	7069.71	5551.57	5513.63	4914.26	0.70789	0.00269531	0.0255424
ENSP00000339027;ENSP00000366471;ENSP00000447311;ENSP00000449765;ENSP00000449854	6	131.83	RPLP0	RPLP0|HGNC Symbol|ribosomal protein, large, P0 [Source:HGNC Symbol;Acc:HGNC:10371]|ENSG00000089157|ENST00000228306	7363.21	8749.09	11522.2	85192.7	59733.4	36200.1	6.55435	0.00280148	0.0255424
ENSP00000327229;ENSP00000433569	2	37.62	FGFR1	FGFR1|HGNC Symbol|fibroblast growth factor receptor 1 [Source:HGNC Symbol;Acc:HGNC:3688]|ENSG00000077782|ENST00000326324	22.1359	44.0707	139.137	5033.17	1675.46	4162.39	52.9407	0.00281355	0.0255424
ENSP00000357799	1	14.8	S100A10	S100A10|HGNC Symbol|S100 calcium binding protein A10 [Source:HGNC Symbol;Acc:HGNC:10487]|ENSG00000197747|ENST00000368809	19679	18591.5	15667.2	11236.3	10828.5	11670.6	0.625451	0.00293287	0.02596
ENSP00000263864	1	13.11	VAMP8	VAMP8|HGNC Symbol|vesicle associated membrane protein 8 [Source:HGNC Symbol;Acc:HGNC:12647]|ENSG00000118640|ENST00000263864	2621.54	2556.09	2418.84	1515.94	1314.72	1063.15	0.51258	0.00304134	0.0262635
ENSP00000346402;ENSP00000431201	2	51.32	RNH1	RNH1|HGNC Symbol|ribonuclease/angiogenin inhibitor 1 [Source:HGNC Symbol;Acc:HGNC:10074]|ENSG00000023191|ENST00000354420	3785.83	3844.4	4535.32	2424.37	2733.08	2295.71	0.612645	0.00321013	0.0269776
ENSP00000347512	2	28.73	CD47	CD47|HGNC Symbol|CD47 molecule [Source:HGNC Symbol;Acc:HGNC:1682]|ENSG00000196776|ENST00000355354	42164.2	35177.9	32448.3	19325.9	21200.6	16759.3	0.521774	0.00327643	0.0269776
ENSP00000349541	6	166.27	PTRF	PTRF|HGNC Symbol|polymerase I and transcript release factor [Source:HGNC Symbol;Acc:HGNC:9688]|ENSG00000177469|ENST00000357037	13248.1	12699.2	11544.7	36370.8	34237.3	23292.9	2.50456	0.00344325	0.0271419
ENSP00000216218;ENSP00000392067	2	89.26	ST13	ST13|HGNC Symbol|suppression of tumorigenicity 13 (colon carcinoma) (Hsp70 interacting protein) [Source:HGNC Symbol;Acc:HGNC:11343]|ENSG00000100380|ENST00000216218	9852.83	9388.48	12735.1	119088	44341	119030	8.83334	0.00363122	0.0271419
ENSP00000349212;ENSP00000446933;ENSP00000447133	3	141.32	NACA	NACA|HGNC Symbol|nascent polypeptide-associated complex alpha subunit [Source:HGNC Symbol;Acc:HGNC:7629]|ENSG00000196531|ENST00000356769	29873.1	15713.3	27278.2	101038	76126.7	87961.7	3.63862	0.00365021	0.0271419
ENSP00000359393	2	49.96	HMGB3	HMGB3|HGNC Symbol|high mobility group box 3 [Source:HGNC Symbol;Acc:HGNC:5004]|ENSG00000029993|ENST00000325307	724.068	698.761	3565.95	33119	29141.4	47364.6	21.9743	0.00371908	0.0271419
ENSP00000364709	4	95.87	F10	F10|HGNC Symbol|coagulation factor X [Source:HGNC Symbol;Acc:HGNC:3528]|ENSG00000126218|ENST00000375559	35618.9	32505.8	60377.6	384936	179228	415956	7.62727	0.00373459	0.0271419
ENSP00000229854	1	24.75	MCM3	MCM3|HGNC Symbol|minichromosome maintenance complex component 3 [Source:HGNC Symbol;Acc:HGNC:6945]|ENSG00000112118|ENST00000229854	112.782	49.0335	85.4371	389.766	332.855	334.997	4.27748	0.00382713	0.0271419
ENSP00000359295	1	14.09	DR1	DR1|HGNC Symbol|down-regulator of transcription 1 [Source:HGNC Symbol;Acc:HGNC:3017]|ENSG00000117505|ENST00000370272	306.514	644.567	595.826	4141.42	2455.94	2398.76	5.81555	0.00384517	0.0271419
ENSP00000317399;ENSP00000431460;ENSP00000431742;ENSP00000431763;ENSP00000431833;ENSP00000432429;ENSP00000432881;ENSP00000433412;ENSP00000435015	4	94.93	EEF1D	EEF1D|HGNC Symbol|eukaryotic translation elongation factor 1 delta (guanine nucleotide exchange protein) [Source:HGNC Symbol;Acc:HGNC:3211]|ENSG00000104529|ENST00000317198	2716.55	2330.61	3899.11	60628.3	18051.3	25497.4	11.6447	0.00390966	0.0271419
ENSP00000323687	1	21.53	UBE2O	UBE2O|HGNC Symbol|ubiquitin conjugating enzyme E2O [Source:HGNC Symbol;Acc:HGNC:29554]|ENSG00000175931|ENST00000319380	52.622	40.385	114.595	931.664	1286.43	462	12.9097	0.00407565	0.0277502
ENSP00000234590;ENSP00000324105;ENSP00000428811;ENSP00000430055;ENSP00000466406;ENSP00000476096	4	212.71	ENO1	ENO1|HGNC Symbol|enolase 1, (alpha) [Source:HGNC Symbol;Acc:HGNC:3350]|ENSG00000074800|ENST00000234590	62771.4	53094.1	66762	32074	38432.2	37561.2	0.591737	0.00417674	0.0279019
ENSP00000222598	1	13.41	DLX5	DLX5|HGNC Symbol|distal-less homeobox 5 [Source:HGNC Symbol;Acc:HGNC:2918]|ENSG00000105880|ENST00000222598	5939.67	5057.28	16553	668003	132825	766785	56.9007	0.00426884	0.027989
ENSP00000258960	1	14.51	NMT1	NMT1|HGNC Symbol|N-myristoyltransferase 1 [Source:HGNC Symbol;Acc:HGNC:7857]|ENSG00000136448|ENST00000258960	57995.4	32739.9	68592.9	1.2782e+06	402334	1.83633e+06	22.0731	0.00435565	0.028039
ENSP00000211998;ENSP00000415489	5	111.55	VCL	VCL|HGNC Symbol|vinculin [Source:HGNC Symbol;Acc:HGNC:12665]|ENSG00000035403|ENST00000211998	26293	23440.2	20692	8317.17	12969.2	10375.6	0.449584	0.0051032	0.0317354
ENSP00000009180;ENSP00000440985;ENSP00000478288	4	76.78	CD9	CD9|HGNC Symbol|CD9 molecule [Source:HGNC Symbol;Acc:HGNC:1709]|ENSG00000010278|ENST00000009180	639412	613455	439149	275077	285466	233003	0.468994	0.00510913	0.0317354
ENSP00000340210;ENSP00000436497	4	142.55	CD59	CD59|HGNC Symbol|CD59 molecule, complement regulatory protein [Source:HGNC Symbol;Acc:HGNC:1689]|ENSG00000085063|ENST00000351554	361052	299667	204439	82320.4	110197	68283	0.301449	0.00542318	0.0331054
ENSP00000444408;ENSP00000397924;ENSP00000468890;ENSP00000471626	6	174.67	SLC1A5	SLC1A5|HGNC Symbol|solute carrier family 1 (neutral amino acid transporter), member 5 [Source:HGNC Symbol;Acc:HGNC:10943]|ENSG00000105281|ENST00000542575	728831	518982	411300	201791	224541	219033	0.388982	0.00561294	0.0331355
ENSP00000333769	1	20.08	BSG	BSG|HGNC Symbol|basigin (Ok blood group) [Source:HGNC Symbol;Acc:HGNC:1116]|ENSG00000172270|ENST00000333511	75812.9	65255	54010.4	32126.1	38987.9	34073	0.539204	0.00576136	0.0331355
ENSP00000330825	1	31.63	IFITM1	IFITM1|HGNC Symbol|interferon induced transmembrane protein 1 [Source:HGNC Symbol;Acc:HGNC:5412]|ENSG00000185885|ENST00000328221	51625.5	36483.7	37495.4	16831.3	19039.3	11781.5	0.379381	0.00583211	0.0331355
ENSP00000229270	1	23.65	TPI1	TPI1|HGNC Symbol|triosephosphate isomerase 1 [Source:HGNC Symbol;Acc:HGNC:12009]|ENSG00000111669|ENST00000229270	2485.45	2830.47	3007.85	1149.56	1410.93	805.224	0.40435	0.00585219	0.0331355
ENSP00000205636	1	20.43	CMTM6	CMTM6|HGNC Symbol|CKLF-like MARVEL transmembrane domain containing 6 [Source:HGNC Symbol;Acc:HGNC:19177]|ENSG00000091317|ENST00000205636	2275.45	3027.67	2069.49	1233.84	1048.92	834.356	0.422797	0.00592793	0.0331355
ENSP00000262033;ENSP00000389090;ENSP00000402385	3	68.4	PTGES3	PTGES3|HGNC Symbol|prostaglandin E synthase 3 [Source:HGNC Symbol;Acc:HGNC:16049]|ENSG00000110958|ENST00000262033	2686.79	1358.66	3338.11	29069.7	11147.4	27905.7	9.2263	0.00598965	0.0331355
ENSP00000225698	1	23.46	C1QBP	C1QBP|HGNC Symbol|complement component 1, q subcomponent binding protein [Source:HGNC Symbol;Acc:HGNC:1243]|ENSG00000108561|ENST00000225698	1922.41	1907.55	1400.05	3240.6	2988.1	3758.81	1.90965	0.00626292	0.0335991
ENSP00000310040	1	33.87	EIF3F	EIF3F|HGNC Symbol|eukaryotic translation initiation factor 3 subunit F [Source:HGNC Symbol;Acc:HGNC:3275]|ENSG00000175390|ENST00000309828	1010.36	908.336	648.516	2188.35	2007.8	1639.58	2.27318	0.00634914	0.0335991
ENSP00000275428	1	15.43	GGCT	GGCT|HGNC Symbol|gamma-glutamylcyclotransferase [Source:HGNC Symbol;Acc:HGNC:21705]|ENSG00000006625|ENST00000275428	8178.66	1907.49	2164.19	235.074	290.63	298.947	0.0673166	0.00635815	0.0335991
ENSP00000452786;ENSP00000456711	4	92.37	ITGB3	ITGB3|HGNC Symbol|integrin subunit beta 3 [Source:HGNC Symbol;Acc:HGNC:6156]|ENSG00000259207|ENST00000559488	20400.5	23039.5	20418.6	11447.4	13306.3	8792.72	0.525323	0.00677951	0.0351344
ENSP00000486649	1	13.92	POTEB3	POTEB3|HGNC Symbol|POTE ankyrin domain family member B3 [Source:HGNC Symbol;Acc:HGNC:51240]|ENSG00000278699|ENST00000631051	10308.2	8307.85	12904.4	242925	57675.6	312100	19.4382	0.00697449	0.0351344
ENSP00000331514;ENSP00000224784;ENSP00000355644;ENSP00000386929;ENSP00000392894;ENSP00000407473;ENSP00000416706;ENSP00000460464;ENSP00000461407	8	441.66	ACTG1	ACTG1|HGNC Symbol|actin gamma 1 [Source:HGNC Symbol;Acc:HGNC:144]|ENSG00000184009|ENST00000331925	1.19509e+06	1.11375e+06	1.15808e+06	615184	845192	697269	0.622353	0.00698323	0.0351344
ENSP00000356770	6	170.61	F5	F5|HGNC Symbol|coagulation factor V (proaccelerin, labile factor) [Source:HGNC Symbol;Acc:HGNC:3542]|ENSG00000198734|ENST00000367796	35474.7	34632.5	30052.8	282685	102793	321614	7.05963	0.00716541	0.0351344
ENSP00000227378;ENSP00000247207;ENSP00000404372;ENSP00000431641;ENSP00000432884;ENSP00000433316;ENSP00000433584;ENSP00000434565;ENSP00000434851;ENSP00000435019;ENSP00000435154;ENSP00000436762;ENSP00000437189	15	524.01	HSPA8	HSPA8|HGNC Symbol|heat shock protein family A (Hsp70) member 8 [Source:HGNC Symbol;Acc:HGNC:5241]|ENSG00000109971|ENST00000227378	351293	341229	308196	226492	229990	178310	0.634336	0.00732357	0.0351344
ENSP00000263645;ENSP00000433178	2	73.44	CD81	CD81|HGNC Symbol|CD81 molecule [Source:HGNC Symbol;Acc:HGNC:1701]|ENSG00000110651|ENST00000263645	331996	292399	205990	122015	126378	91395.7	0.409195	0.00733947	0.0351344
ENSP00000218099	1	41.4	F9	F9|HGNC Symbol|coagulation factor IX [Source:HGNC Symbol;Acc:HGNC:3551]|ENSG00000101981|ENST00000218099	8441.78	8771.86	74444.6	1.6284e+06	495367	1.5281e+06	39.8422	0.00734331	0.0351344
ENSP00000265073	3	64.04	SUB1	SUB1|HGNC Symbol|SUB1 homolog, transcriptional regulator [Source:HGNC Symbol;Acc:HGNC:19985]|ENSG00000113387|ENST00000265073	29909.1	28916.1	24290.7	41536.5	51530.6	41325.3	1.61693	0.00787106	0.0369568
ENSP00000318195;ENSP00000349410	13	327.13	NCL	NCL|HGNC Symbol|nucleolin [Source:HGNC Symbol;Acc:HGNC:7667]|ENSG00000115053|ENST00000322723	88668.8	88902.5	174295	479235	388382	314606	3.35986	0.00807847	0.0369568
ENSP00000168148	1	20.32	SPP2	SPP2|HGNC Symbol|secreted phosphoprotein 2 [Source:HGNC Symbol;Acc:HGNC:11256]|ENSG00000072080|ENST00000168148	274.284	256.213	1062.03	17487.7	4675.54	6724.58	18.1396	0.00812929	0.0369568
ENSP00000346067;ENSP00000396716	4	100.73	RPSA	RPSA|HGNC Symbol|ribosomal protein SA [Source:HGNC Symbol;Acc:HGNC:6502]|ENSG00000168028|ENST00000301821	17913.2	25401.5	95664.8	3.06529e+06	502522	3.51451e+06	50.9594	0.00841189	0.0369568
ENSP00000374484	1	18.83	TMEM87A	TMEM87A|HGNC Symbol|transmembrane protein 87A [Source:HGNC Symbol;Acc:HGNC:24522]|ENSG00000103978|ENST00000389834	1364.04	1411.99	1058	120.798	295.022	58.9781	0.123838	0.0084529	0.0369568
ENSP00000303351;ENSP00000388694;ENSP00000398029;ENSP00000417537;ENSP00000417799	12	276.26	ITGB1	ITGB1|HGNC Symbol|integrin subunit beta 1 [Source:HGNC Symbol;Acc:HGNC:6153]|ENSG00000150093|ENST00000302278	268364	250806	164287	103673	106777	84275.7	0.431229	0.00846258	0.0369568
ENSP00000265986	1	15.91	IDE	IDE|HGNC Symbol|insulin-degrading enzyme [Source:HGNC Symbol;Acc:HGNC:5381]|ENSG00000119912|ENST00000265986	20367.5	4152.21	21978	1.68595e+06	209923	669327	55.1683	0.00846478	0.0369568
ENSP00000313007;ENSP00000217073;ENSP00000217074;ENSP00000281589;ENSP00000308012;ENSP00000362618;ENSP00000406675;ENSP00000427805;ENSP00000427914;ENSP00000428021;ENSP00000428948;ENSP00000429119;ENSP00000429395;ENSP00000429594;ENSP00000429790;ENSP00000429892;ENSP00000430159	7	242.46	PABPC1	PABPC1|HGNC Symbol|poly(A) binding protein, cytoplasmic 1 [Source:HGNC Symbol;Acc:HGNC:8554]|ENSG00000070756|ENST00000318607	57503.8	52933.5	54079.2	37658.3	42711.6	33013.7	0.689193	0.00857792	0.0369568
ENSP00000357005;ENSP00000440812	3	59.05	F11R	F11R|HGNC Symbol|F11 receptor [Source:HGNC Symbol;Acc:HGNC:14685]|ENSG00000158769|ENST00000368026	23904.1	23950.3	16921.8	11597.6	11557.9	8864.59	0.494318	0.00866363	0.0369568
ENSP00000343742;ENSP00000398862;ENSP00000441080	2	39.11	BROX	BROX|HGNC Symbol|BRO1 domain and CAAX motif containing [Source:HGNC Symbol;Acc:HGNC:26512]|ENSG00000162819|ENST00000340934	16787.9	15262.2	12527.9	5420.83	8784.08	6203.32	0.457809	0.00901362	0.037992
ENSP00000217426	2	50.23	AHCY	AHCY|HGNC Symbol|adenosylhomocysteinase [Source:HGNC Symbol;Acc:HGNC:343]|ENSG00000101444|ENST00000217426	7598.16	6632.19	6312.85	2904.95	4494.54	3396.09	0.525506	0.00917613	0.0382219
ENSP00000324173	14	452.37	HSPA5	HSPA5|HGNC Symbol|heat shock protein family A (Hsp70) member 5 [Source:HGNC Symbol;Acc:HGNC:5238]|ENSG00000044574|ENST00000324460	38551.3	35035.4	53225.7	340372	126178	433566	7.09802	0.0096544	0.0397465
ENSP00000319096;ENSP00000245304	2	45.6	RAP2B	RAP2B|HGNC Symbol|RAP2B, member of RAS oncogene family [Source:HGNC Symbol;Acc:HGNC:9862]|ENSG00000181467|ENST00000323534	10446.3	9067.12	7762.26	3981.11	5367.1	3213.27	0.460537	0.0100092	0.0398252
ENSP00000305988;ENSP00000418937	4	91.32	ALCAM	ALCAM|HGNC Symbol|activated leukocyte cell adhesion molecule [Source:HGNC Symbol;Acc:HGNC:400]|ENSG00000170017|ENST00000306107	54834.3	43425.1	37807.8	19481.9	26625.8	24311	0.517529	0.0101059	0.0398252
ENSP00000369915	1	17.98	NAP1L4	NAP1L4|HGNC Symbol|nucleosome assembly protein 1-like 4 [Source:HGNC Symbol;Acc:HGNC:7640]|ENSG00000205531|ENST00000380542	52.1551	63.3772	12.7231	316.124	375.202	617.713	10.2065	0.0102386	0.0398252
ENSP00000358640;ENSP00000399104	3	65.54	SLC16A1	SLC16A1|HGNC Symbol|solute carrier family 16 (monocarboxylate transporter), member 1 [Source:HGNC Symbol;Acc:HGNC:10922]|ENSG00000155380|ENST00000369626	60708.1	55610.7	42017.6	23661.8	26909.2	15955.5	0.42016	0.0102889	0.0398252
ENSP00000296503;ENSP00000423001	4	105.32	HMGB2	HMGB2|HGNC Symbol|high mobility group box 2 [Source:HGNC Symbol;Acc:HGNC:5000]|ENSG00000164104|ENST00000296503	8415.32	9608.57	35923.1	116229	108705	162637	7.18428	0.0103451	0.0398252
ENSP00000364119	10	235.89	EIF2S2	EIF2S2|HGNC Symbol|eukaryotic translation initiation factor 2 subunit beta [Source:HGNC Symbol;Acc:HGNC:3266]|ENSG00000125977|ENST00000374980	23375.6	16319	25312.3	43681.7	77566.1	85002.9	3.17275	0.0103484	0.0398252
ENSP00000256689;ENSP00000449695;ENSP00000482873	2	52.24	SLC38A2	SLC38A2|HGNC Symbol|solute carrier family 38 member 2 [Source:HGNC Symbol;Acc:HGNC:13448]|ENSG00000134294|ENST00000256689	132691	113512	95839.6	64978.4	68280.5	48756.6	0.532143	0.0108965	0.0414335
ENSP00000334145;ENSP00000359226	7	218.74	F3	F3|HGNC Symbol|coagulation factor III (thromboplastin, tissue factor) [Source:HGNC Symbol;Acc:HGNC:3541]|ENSG00000117525|ENST00000334047	2.06191e+06	1.77484e+06	1.35223e+06	786284	1.0272e+06	855675	0.514389	0.0110004	0.0414335
ENSP00000391939	1	16.04	MYH7B	MYH7B|HGNC Symbol|myosin, heavy chain 7B, cardiac muscle, beta [Source:HGNC Symbol;Acc:HGNC:15906]|ENSG00000078814|ENST00000435272	0	4.52992	44.7837	11880.4	866.165	5489.69	369.801	0.011372	0.0423824
ENSP00000316333	2	33.39	CD55	CD55|HGNC Symbol|CD55 molecule, decay accelerating factor for complement (Cromer blood group) [Source:HGNC Symbol;Acc:HGNC:2665]|ENSG00000196352|ENST00000314754	20460.5	19857.1	18332.3	9087.18	13851.7	11185.1	0.581824	0.0116369	0.0429177
ENSP00000356652	1	23.06	CACYBP	CACYBP|HGNC Symbol|calcyclin binding protein [Source:HGNC Symbol;Acc:HGNC:30423]|ENSG00000116161|ENST00000367679	664.691	592.73	500.343	1805.88	2139.5	5480.09	5.36219	0.0117686	0.0429563
ENSP00000333547;ENSP00000261890;ENSP00000455567;ENSP00000472473	4	83.5	RAB11B	RAB11B|HGNC Symbol|RAB11B, member RAS oncogene family [Source:HGNC Symbol;Acc:HGNC:9761]|ENSG00000185236|ENST00000328024	28071.9	22687.2	21267.7	16339.2	16902.4	16035.2	0.684145	0.0119627	0.0432189
ENSP00000333298	2	41.2	LAMP1	LAMP1|HGNC Symbol|lysosomal-associated membrane protein 1 [Source:HGNC Symbol;Acc:HGNC:6499]|ENSG00000185896|ENST00000332556	48932.3	46936.6	35090.1	25415	18834	14709.9	0.450209	0.0127823	0.0457137
ENSP00000360269	8	211.7	TACSTD2	TACSTD2|HGNC Symbol|tumor-associated calcium signal transducer 2 [Source:HGNC Symbol;Acc:HGNC:11530]|ENSG00000184292|ENST00000371225	235916	215876	146065	96592	107999	79391	0.475	0.013257	0.0468864
ENSP00000346658	1	18.97	HMGA2	HMGA2|HGNC Symbol|high mobility group AT-hook 2 [Source:HGNC Symbol;Acc:HGNC:5009]|ENSG00000149948|ENST00000354636	0	2.49751	0	342.367	1198.83	22.2706	626.012	0.0134058	0.0468864
ENSP00000369361	2	59.54	KRT80	KRT80|HGNC Symbol|keratin 80, type II [Source:HGNC Symbol;Acc:HGNC:27056]|ENSG00000167767|ENST00000313234	5395.57	527.646	1402.8	0	35.7026	0	0.0048734	0.0135075	0.0468864
ENSP00000358417	2	40.09	PHGDH	PHGDH|HGNC Symbol|phosphoglycerate dehydrogenase [Source:HGNC Symbol;Acc:HGNC:8923]|ENSG00000092621|ENST00000369409	4640.72	5250.92	4199.01	2582.8	3480.34	2577.61	0.613225	0.0140908	0.0480035
ENSP00000269491	1	24.5	SERPINB12	SERPINB12|HGNC Symbol|serpin peptidase inhibitor, clade B (ovalbumin), member 12 [Source:HGNC Symbol;Acc:HGNC:14220]|ENSG00000166634|ENST00000269491	5926.04	1747.32	3615.8	825.143	650.712	403.136	0.166442	0.0141005	0.0480035
ENSP00000240095	1	16.61	SLC39A14	SLC39A14|HGNC Symbol|solute carrier family 39 (zinc transporter), member 14 [Source:HGNC Symbol;Acc:HGNC:20858]|ENSG00000104635|ENST00000240095	5195.02	5191.82	4004.99	2166.89	2861.8	1569.3	0.458454	0.0144298	0.0480608
ENSP00000376899	13	272.86	PTGFRN	PTGFRN|HGNC Symbol|prostaglandin F2 receptor inhibitor [Source:HGNC Symbol;Acc:HGNC:9601]|ENSG00000134247|ENST00000393203	184278	185076	123444	84302.8	77891.3	51333.9	0.433297	0.014599	0.0480608
ENSP00000263735;ENSP00000389028	6	183.34	EPCAM	EPCAM|HGNC Symbol|epithelial cell adhesion molecule [Source:HGNC Symbol;Acc:HGNC:11529]|ENSG00000119888|ENST00000263735	293317	252807	171333	119049	125281	101261	0.48169	0.014713	0.0480608
ENSP00000264933;ENSP00000423815	3	64.23	PDCD6	PDCD6|HGNC Symbol|programmed cell death 6 [Source:HGNC Symbol;Acc:HGNC:8765]|ENSG00000249915|ENST00000264933	33029.3	18905.9	19266.6	10398.4	11488.3	8920.75	0.432678	0.0148738	0.0480608
ENSP00000356671	2	28.35	SERPINC1	SERPINC1|HGNC Symbol|serpin peptidase inhibitor, clade C (antithrombin), member 1 [Source:HGNC Symbol;Acc:HGNC:775]|ENSG00000117601|ENST00000367698	10471.2	13005.3	14465.8	19248.3	19683.1	17750.6	1.4939	0.0150064	0.0480608
ENSP00000261160;ENSP00000448653;ENSP00000449517	7	167.45	CNTN1	CNTN1|HGNC Symbol|contactin 1 [Source:HGNC Symbol;Acc:HGNC:2171]|ENSG00000018236|ENST00000348761	42383.9	30934.1	36719.1	17545.9	24505.8	15903.4	0.526687	0.0150836	0.0480608
ENSP00000345347;ENSP00000264052	4	103.28	HMGB1	HMGB1|HGNC Symbol|high mobility group box 1 [Source:HGNC Symbol;Acc:HGNC:4983]|ENSG00000189403|ENST00000341423	5225.49	9731.83	31674.4	122526	88096.2	104191	6.75106	0.0152824	0.0480608
ENSP00000360664;ENSP00000433418;ENSP00000436712	2	35.12	BTF3L4	BTF3L4|HGNC Symbol|basic transcription factor 3-like 4 [Source:HGNC Symbol;Acc:HGNC:30547]|ENSG00000134717|ENST00000313334	764.477	616.698	3003.64	6507.66	15451.1	17735.7	9.05271	0.0154086	0.0480608
ENSP00000378804	1	20.89	SATL1	SATL1|HGNC Symbol|spermidine/spermine N1-acetyl transferase-like 1 [Source:HGNC Symbol;Acc:HGNC:27992]|ENSG00000184788|ENST00000395409	0	30.8517	5.55981	311.245	1534.3	2637.11	123.111	0.0154591	0.0480608
ENSP00000250559;ENSP00000368270;ENSP00000390972;ENSP00000399986;ENSP00000401095;ENSP00000437415;ENSP00000438088;ENSP00000440014;ENSP00000440466	3	141.22	RAP1B	RAP1B|HGNC Symbol|RAP1B, member of RAS oncogene family [Source:HGNC Symbol;Acc:HGNC:9857]|ENSG00000127314|ENST00000250559	68527.1	67459.1	60894.8	37066.1	50270.7	34365.3	0.61815	0.0155326	0.0480608
ENSP00000300026	1	14.64	PPIB	PPIB|HGNC Symbol|peptidylprolyl isomerase B (cyclophilin B) [Source:HGNC Symbol;Acc:HGNC:9255]|ENSG00000166794|ENST00000300026	467.544	1975.28	1294.6	8358.03	4855.63	7768.39	5.61404	0.0156388	0.0480608
ENSP00000364585	1	22.34	RCC2	RCC2|HGNC Symbol|regulator of chromosome condensation 2 [Source:HGNC Symbol;Acc:HGNC:30297]|ENSG00000179051|ENST00000375436	155.522	269.621	505.187	2007.32	1638.93	925.626	4.91425	0.0158398	0.0480608
ENSP00000284981;ENSP00000345463;ENSP00000396923;ENSP00000406539	8	233.35	APP	APP|HGNC Symbol|amyloid beta (A4) precursor protein [Source:HGNC Symbol;Acc:HGNC:620]|ENSG00000142192|ENST00000346798	5862.81	6374.62	9612.73	135127	24614	53879.2	9.77657	0.015882	0.0480608
ENSP00000353679;ENSP00000417595;ENSP00000418791	3	57.15	MME	MME|HGNC Symbol|membrane metallo-endopeptidase [Source:HGNC Symbol;Acc:HGNC:7154]|ENSG00000196549|ENST00000360490	1730.65	1289.53	1205.26	258.408	555.082	144.624	0.226749	0.0160753	0.0482335
ENSP00000358765	1	21.03	TPBG	TPBG|HGNC Symbol|trophoblast glycoprotein [Source:HGNC Symbol;Acc:HGNC:12004]|ENSG00000146242|ENST00000369750	2880.23	3426.77	2105.03	1127.19	1661.87	1242	0.479201	0.0166554	0.049554
ENSP00000340815;ENSP00000438032;ENSP00000440001;ENSP00000440819;ENSP00000442135;ENSP00000444439	14	403.77	SLC3A2	SLC3A2|HGNC Symbol|solute carrier family 3 (amino acid transporter heavy chain), member 2 [Source:HGNC Symbol;Acc:HGNC:11026]|ENSG00000168003|ENST00000338663	689264	577546	441495	345672	337434	307457	0.579852	0.0169053	0.0498785
ENSP00000269321	1	23.34	ARHGDIA	ARHGDIA|HGNC Symbol|Rho GDP dissociation inhibitor (GDI) alpha [Source:HGNC Symbol;Acc:HGNC:678]|ENSG00000141522|ENST00000269321	7171.45	6147.82	6741.66	3231.02	4997.22	3739.85	0.596587	0.0173331	0.05057
ENSP00000478061	7	182.33	MARCKS	MARCKS|HGNC Symbol|myristoylated alanine-rich protein kinase C substrate [Source:HGNC Symbol;Acc:HGNC:6759]|ENSG00000277443|ENST00000612661	45775.1	39526.4	28854	16545.5	23363.8	15758.2	0.487646	0.017697	0.05057
ENSP00000371798	1	23.03	FSCN1	FSCN1|HGNC Symbol|fascin actin-bundling protein 1 [Source:HGNC Symbol;Acc:HGNC:11148]|ENSG00000075618|ENST00000382361	3210.33	1988.41	2426.42	688.589	1382.03	678.669	0.360554	0.0177893	0.05057
ENSP00000384889	1	45.69	HIC2	HIC2|HGNC Symbol|hypermethylated in cancer 2 [Source:HGNC Symbol;Acc:HGNC:18595]|ENSG00000169635|ENST00000407598	742704	979480	897956	432814	571994	591658	0.609306	0.0178234	0.05057
ENSP00000304405	2	46.36	HNRNPR	HNRNPR|HGNC Symbol|heterogeneous nuclear ribonucleoprotein R [Source:HGNC Symbol;Acc:HGNC:5047]|ENSG00000125944|ENST00000302271	2447.03	3549.46	1915.37	7746.16	7371.63	4710.29	2.50612	0.0178538	0.05057
ENSP00000286371;ENSP00000417522;ENSP00000418353	3	62.34	ATP1B3	ATP1B3|HGNC Symbol|ATPase, Na+/K+ transporting, beta 3 polypeptide [Source:HGNC Symbol;Acc:HGNC:806]|ENSG00000069849|ENST00000286371	17758.3	15747.4	11517.6	7755.25	9428.76	6633.24	0.528998	0.0184536	0.0515751
ENSP00000349878;ENSP00000357189	2	49.51	HDGF	HDGF|HGNC Symbol|hepatoma-derived growth factor [Source:HGNC Symbol;Acc:HGNC:4856]|ENSG00000143321|ENST00000357325	32.7789	0	80.9323	8133.27	2759.07	5851.94	147.253	0.0185	0.0515751
ENSP00000293422;ENSP00000446640;ENSP00000446643;ENSP00000448859;ENSP00000450116	3	71.55	MYL6	MYL6|HGNC Symbol|myosin light chain 6 [Source:HGNC Symbol;Acc:HGNC:7587]|ENSG00000092841|ENST00000293422	2656.21	2441.25	7693.49	17828.2	14124.6	34413.6	5.18855	0.0195417	0.0538669
ENSP00000283179;ENSP00000410728	4	82.75	HNRNPU	HNRNPU|HGNC Symbol|heterogeneous nuclear ribonucleoprotein U (scaffold attachment factor A) [Source:HGNC Symbol;Acc:HGNC:5048]|ENSG00000153187|ENST00000283179	6759.37	8638.46	5526.03	35213.6	25144.4	13130.2	3.51217	0.0196264	0.0538669
ENSP00000326737	1	20.79	TNFRSF12A	TNFRSF12A|HGNC Symbol|tumor necrosis factor receptor superfamily member 12A [Source:HGNC Symbol;Acc:HGNC:18152]|ENSG00000006327|ENST00000326577	14344.5	11916.1	7306.05	3525.11	5771.82	3500.45	0.381252	0.0215049	0.0583394
ENSP00000364694	1	25.49	ASPN	ASPN|HGNC Symbol|asporin [Source:HGNC Symbol;Acc:HGNC:14872]|ENSG00000106819|ENST00000375544	538.615	1628.69	1696.64	5403.21	4023.7	9123.58	4.80092	0.0215855	0.0583394
ENSP00000367872;ENSP00000483532	1	85.04	GNB1	GNB1|HGNC Symbol|guanine nucleotide binding protein (G protein), beta polypeptide 1 [Source:HGNC Symbol;Acc:HGNC:4396]|ENSG00000078369|ENST00000378609	4913.76	5055.73	3535.33	2515.97	2592.98	1592.96	0.496261	0.021798	0.0583404
ENSP00000272317;ENSP00000441556;ENSP00000464594;ENSP00000471991;ENSP00000472137	4	124.58	RPS27A	RPS27A|HGNC Symbol|ribosomal protein S27a [Source:HGNC Symbol;Acc:HGNC:10417]|ENSG00000143947|ENST00000272317	2.2835e+06	1.94619e+06	1.74868e+06	1.25795e+06	1.55479e+06	1.32975e+06	0.692912	0.0219154	0.0583404
ENSP00000234256	1	22.65	SLC1A4	SLC1A4|HGNC Symbol|solute carrier family 1 (glutamate/neutral amino acid transporter), member 4 [Source:HGNC Symbol;Acc:HGNC:10942]|ENSG00000115902|ENST00000234256	13644.2	11121.2	8272.86	2138.01	5373.53	3898.82	0.345369	0.0223014	0.058925
ENSP00000252242;ENSP00000447209;ENSP00000448041;ENSP00000448767;ENSP00000449651;ENSP00000449783	18	746.48	KRT5	KRT5|HGNC Symbol|keratin 5, type II [Source:HGNC Symbol;Acc:HGNC:6442]|ENSG00000186081|ENST00000252242	1.44076e+06	293244	991296	161077	108826	61107.9	0.121458	0.0233313	0.0611896
ENSP00000229239;ENSP00000380065	5	141.96	GAPDH	GAPDH|HGNC Symbol|glyceraldehyde-3-phosphate dehydrogenase [Source:HGNC Symbol;Acc:HGNC:4141]|ENSG00000111640|ENST00000229239	112946	124552	109936	92007.1	91762.2	72552.6	0.737757	0.0241797	0.0628221
ENSP00000308541;ENSP00000387413;ENSP00000433907	6	193.09	F2	F2|HGNC Symbol|coagulation factor II (thrombin) [Source:HGNC Symbol;Acc:HGNC:3535]|ENSG00000180210|ENST00000311907	94526.4	123444	83999.9	598819	195268	318307	3.68378	0.0243087	0.0628221
ENSP00000369129;ENSP00000396591	26	540.75	DSP	DSP|HGNC Symbol|desmoplakin [Source:HGNC Symbol;Acc:HGNC:3052]|ENSG00000096696|ENST00000379802	141399	45595.1	155872	25437	19488.8	7958.8	0.154242	0.0250022	0.0637182
ENSP00000330408;ENSP00000398505;ENSP00000414942;ENSP00000455757;ENSP00000463711	3	72.62	IST1	IST1|HGNC Symbol|increased sodium tolerance 1 homolog (yeast) [Source:HGNC Symbol;Acc:HGNC:28977]|ENSG00000182149|ENST00000329908	30573	27611.3	22781.3	11736	19452.4	12051.6	0.534053	0.0250153	0.0637182
ENSP00000393887;ENSP00000273784	2	54.87	AHSG	AHSG|HGNC Symbol|alpha-2-HS-glycoprotein [Source:HGNC Symbol;Acc:HGNC:349]|ENSG00000145192|ENST00000411641	337173	374921	295284	3.5644e+06	714005	2.29809e+06	6.52832	0.0254608	0.064308
ENSP00000307701	1	26.64	TSPAN5	TSPAN5|HGNC Symbol|tetraspanin 5 [Source:HGNC Symbol;Acc:HGNC:17753]|ENSG00000168785|ENST00000305798	8509.49	8913.79	4215.85	2993.47	2738.62	1658.67	0.341546	0.0257734	0.064308
ENSP00000296585;ENSP00000422145;ENSP00000424642	5	168.96	ITGA2	ITGA2|HGNC Symbol|integrin subunit alpha 2 [Source:HGNC Symbol;Acc:HGNC:6137]|ENSG00000164171|ENST00000296585	59159.9	45165.8	33663.8	19439.9	28303.4	19377	0.486416	0.0259261	0.064308
ENSP00000324101	1	25.82	CD151	CD151|HGNC Symbol|CD151 molecule (Raph blood group) [Source:HGNC Symbol;Acc:HGNC:1630]|ENSG00000177697|ENST00000322008	23001	22584.9	15343.2	11354.7	9871.02	5821.41	0.443911	0.0262898	0.064308
ENSP00000345412	1	21.13	CPSF7	CPSF7|HGNC Symbol|cleavage and polyadenylation specific factor 7 [Source:HGNC Symbol;Acc:HGNC:30098]|ENSG00000149532|ENST00000340437	513.011	556.053	466.301	265.7	393.316	233.871	0.581547	0.0264499	0.064308
ENSP00000307387;ENSP00000393777;ENSP00000411825;ENSP00000415150	21	489.97	PDCD6IP	PDCD6IP|HGNC Symbol|programmed cell death 6 interacting protein [Source:HGNC Symbol;Acc:HGNC:8766]|ENSG00000170248|ENST00000307296	214757	186950	167144	115729	142674	92825.2	0.617436	0.0266622	0.064308
ENSP00000387286;ENSP00000267512;ENSP00000310226;ENSP00000381540;ENSP00000386451;ENSP00000477893	3	84.13	RAB1A	RAB1A|HGNC Symbol|RAB1A, member RAS oncogene family [Source:HGNC Symbol;Acc:HGNC:9758]|ENSG00000138069|ENST00000409784	32396.7	27071.4	24555.2	13870.7	18745.2	9593.88	0.502358	0.0267414	0.064308
ENSP00000258761	1	18.51	BZW2	BZW2|HGNC Symbol|basic leucine zipper and W2 domains 2 [Source:HGNC Symbol;Acc:HGNC:18808]|ENSG00000136261|ENST00000258761	14.3485	10.6088	0	361.479	702.025	91.1138	46.2637	0.0267569	0.064308
ENSP00000339730;ENSP00000222271	2	52.34	THBS4	THBS4|HGNC Symbol|thrombospondin 4 [Source:HGNC Symbol;Acc:HGNC:11788]|ENSG00000113296|ENST00000350881	3137.1	2308.4	2548.32	1338.12	1238.24	1966.62	0.568311	0.0268816	0.064308
ENSP00000336888;ENSP00000468691	3	72.15	SLC44A2	SLC44A2|HGNC Symbol|solute carrier family 44 (choline transporter), member 2 [Source:HGNC Symbol;Acc:HGNC:17292]|ENSG00000129353|ENST00000335757	32592.7	33000.5	21523.1	16268.1	16329.7	10161.4	0.490829	0.0274164	0.0651472
ENSP00000340989	3	117.99	SFN	SFN|HGNC Symbol|stratifin [Source:HGNC Symbol;Acc:HGNC:10773]|ENSG00000175793|ENST00000339276	16763.5	14856.5	32879.7	9189.25	9050.45	7041.79	0.391963	0.028338	0.0668557
ENSP00000266682	1	18.05	SLC6A15	SLC6A15|HGNC Symbol|solute carrier family 6 (neutral amino acid transporter), member 15 [Source:HGNC Symbol;Acc:HGNC:13621]|ENSG00000072041|ENST00000266682	3544.08	3113.83	2286.75	1121.17	1535.37	560.256	0.359632	0.0285986	0.0668557
ENSP00000272519;ENSP00000388975;ENSP00000402866	2	63.06	RALB	RALB|HGNC Symbol|v-ral simian leukemia viral oncogene homolog B [Source:HGNC Symbol;Acc:HGNC:9840]|ENSG00000144118|ENST00000272519	9214.46	7120.45	6264.83	3544.32	5051.1	2710.62	0.500273	0.0287336	0.0668557
ENSP00000389906	1	24.4	PDIA3	PDIA3|HGNC Symbol|protein disulfide isomerase family A member 3 [Source:HGNC Symbol;Acc:HGNC:4606]|ENSG00000167004|ENST00000455250	1425.76	1942.64	2357.12	11434.2	4976.96	3956.79	3.5574	0.029013	0.0668557
ENSP00000000412	1	17.76	M6PR	M6PR|HGNC Symbol|mannose-6-phosphate receptor (cation dependent) [Source:HGNC Symbol;Acc:HGNC:6752]|ENSG00000003056|ENST00000000412	3154.38	3264.89	2025.39	1151.38	1810.87	1110.1	0.48224	0.0290795	0.0668557
ENSP00000265062;ENSP00000417155;ENSP00000417978	3	83.71	RAB7A	RAB7A|HGNC Symbol|RAB7A, member RAS oncogene family [Source:HGNC Symbol;Acc:HGNC:9788]|ENSG00000075785|ENST00000265062	29215.8	24636.6	18270.1	10301.3	15992.8	9274.4	0.493168	0.0293509	0.0670444
ENSP00000390851;ENSP00000412426	1	88.58	HLA-C	HLA-C|HGNC Symbol|major histocompatibility complex, class I, C [Source:HGNC Symbol;Acc:HGNC:4933]|ENSG00000225691|ENST00000457903	2259.76	2452.89	1512.24	669.861	1269.34	561.343	0.401702	0.0299116	0.0678872
ENSP00000383382	1	25.97	GP1BB	GP1BB|HGNC Symbol|glycoprotein Ib (platelet), beta polypeptide [Source:HGNC Symbol;Acc:HGNC:4440]|ENSG00000203618|ENST00000366425	11644.4	13457.2	11295.7	7243.4	9783.22	6278.55	0.640299	0.0312384	0.0693232
ENSP00000223500;ENSP00000442725	2	50.48	CHMP5	CHMP5|HGNC Symbol|charged multivesicular body protein 5 [Source:HGNC Symbol;Acc:HGNC:26942]|ENSG00000086065|ENST00000223500	74926.4	63306.1	48549.7	29362.4	43869.8	32552.9	0.566356	0.0312588	0.0693232
ENSP00000348093;ENSP00000482908	2	36.59	HNRNPAB	HNRNPAB|HGNC Symbol|heterogeneous nuclear ribonucleoprotein A/B [Source:HGNC Symbol;Acc:HGNC:5034]|ENSG00000197451|ENST00000355836	2950.83	3993.87	3145.42	6070.38	16257.9	25343.8	4.72463	0.0314317	0.0693232
ENSP00000007722;ENSP00000425980;ENSP00000426142	4	81.23	ITGA3	ITGA3|HGNC Symbol|integrin subunit alpha 3 [Source:HGNC Symbol;Acc:HGNC:6139]|ENSG00000005884|ENST00000007722	35528.9	31885.9	21324.8	18627.9	12809.5	10078.8	0.467843	0.0314359	0.0693232
ENSP00000300289	3	81.43	PDIA3	PDIA3|HGNC Symbol|protein disulfide isomerase family A member 3 [Source:HGNC Symbol;Acc:HGNC:4606]|ENSG00000167004|ENST00000300289	4798.33	4799.09	6372.88	28850.1	12136.1	10444.8	3.22042	0.0315641	0.0693232
ENSP00000368752	2	43.51	PRNP	PRNP|HGNC Symbol|prion protein [Source:HGNC Symbol;Acc:HGNC:9449]|ENSG00000171867|ENST00000379440	12925.2	8867.82	4432.86	2655.12	3313.08	2396.93	0.318964	0.0317498	0.0693232
ENSP00000054666	2	44.49	VAMP3	VAMP3|HGNC Symbol|vesicle associated membrane protein 3 [Source:HGNC Symbol;Acc:HGNC:12644]|ENSG00000049245|ENST00000054666	14648.4	13026.9	8943.18	5608.65	6650.89	3051.58	0.418126	0.0319725	0.0693232
ENSP00000311113;ENSP00000389886;ENSP00000409948	12	298.04	JUP	JUP|HGNC Symbol|junction plakoglobin [Source:HGNC Symbol;Acc:HGNC:6207]|ENSG00000173801|ENST00000310706	209722	101164	152979	57179.1	65100.4	24891	0.31727	0.0321888	0.0693232
ENSP00000345689;ENSP00000273047;ENSP00000464838	2	50.95	RAB5C	RAB5C|HGNC Symbol|RAB5C, member RAS oncogene family [Source:HGNC Symbol;Acc:HGNC:9785]|ENSG00000108774|ENST00000346213	8921.17	9654.84	6433.32	3720.17	5897.53	3589.46	0.528089	0.0325353	0.0693232
ENSP00000249071;ENSP00000385270	1	51.3	RAC2	RAC2|HGNC Symbol|ras-related C3 botulinum toxin substrate 2 (rho family, small GTP binding protein Rac2) [Source:HGNC Symbol;Acc:HGNC:9802]|ENSG00000128340|ENST00000249071	12681.2	11699.4	7868.68	6767.38	4324.92	3219.08	0.443774	0.0326574	0.0693232
ENSP00000320084	1	21.24	CD276	CD276|HGNC Symbol|CD276 molecule [Source:HGNC Symbol;Acc:HGNC:19137]|ENSG00000103855|ENST00000318443	2693.71	2685.7	2591.92	916.381	1942.92	877.427	0.468771	0.0326981	0.0693232
ENSP00000334983;ENSP00000320171;ENSP00000339933;ENSP00000373745;ENSP00000403365;ENSP00000455584;ENSP00000456100;ENSP00000456984;ENSP00000457253;ENSP00000457420	12	316.22	PKM	PKM|HGNC Symbol|pyruvate kinase, muscle [Source:HGNC Symbol;Acc:HGNC:9021]|ENSG00000067225|ENST00000335181	141351	114357	127449	81459.3	104516	71182.7	0.671156	0.0333808	0.0703493
ENSP00000419425;ENSP00000394670	3	70.92	PPIA	PPIA|HGNC Symbol|peptidylprolyl isomerase A (cyclophilin A) [Source:HGNC Symbol;Acc:HGNC:9253]|ENSG00000196262|ENST00000468812	125292	116227	110949	30647	65907.4	66928.2	0.463822	0.0336183	0.0704305
ENSP00000312769	1	26.04	PPIE	PPIE|HGNC Symbol|peptidylprolyl isomerase E (cyclophilin E) [Source:HGNC Symbol;Acc:HGNC:9258]|ENSG00000084072|ENST00000324379	9874.35	11474.7	8638.53	2936.76	5516.95	6110.73	0.485683	0.034904	0.0726939
ENSP00000217652	2	53.18	MYL12A	MYL12A|HGNC Symbol|myosin light chain 12A [Source:HGNC Symbol;Acc:HGNC:16701]|ENSG00000101608|ENST00000217652	6259.56	1380.53	3534.21	18199.3	10327.4	13121.7	3.72716	0.03578	0.0734778
ENSP00000262646;ENSP00000380869;ENSP00000398054;ENSP00000431846	3	64.31	RAB2A	RAB2A|HGNC Symbol|RAB2A, member RAS oncogene family [Source:HGNC Symbol;Acc:HGNC:9763]|ENSG00000104388|ENST00000262646	11494.2	11148.3	8603.59	3447.44	7295.03	3124.77	0.443808	0.035868	0.0734778
ENSP00000353408;ENSP00000432829;ENSP00000477441	13	459.01	MSN	MSN|HGNC Symbol|moesin [Source:HGNC Symbol;Acc:HGNC:7373]|ENSG00000147065|ENST00000360270	177334	172523	144670	75819.9	127793	68439.4	0.550126	0.0359478	0.0734778
ENSP00000258962;ENSP00000462215;ENSP00000462616;ENSP00000462687	5	105.72	SRSF1	SRSF1|HGNC Symbol|serine/arginine-rich splicing factor 1 [Source:HGNC Symbol;Acc:HGNC:10780]|ENSG00000136450|ENST00000258962	12472.5	10870.8	14063.9	19727.3	22423.7	15244.9	1.53436	0.0361105	0.0734778
ENSP00000362413	7	165.13	PGK1	PGK1|HGNC Symbol|phosphoglycerate kinase 1 [Source:HGNC Symbol;Acc:HGNC:8896]|ENSG00000102144|ENST00000373316	32992.1	23207.1	25246.5	9647.47	17774.4	15537.6	0.527462	0.0364729	0.0735457
ENSP00000300933;ENSP00000345230;ENSP00000354219;ENSP00000467319	3	76.27	TPM4	TPM4|HGNC Symbol|tropomyosin 4 [Source:HGNC Symbol;Acc:HGNC:12013]|ENSG00000167460|ENST00000300933	681.542	643.636	1659.33	42586.9	2956.35	12488	19.4442	0.0367564	0.0735457
ENSP00000251968	3	62.74	TSG101	TSG101|HGNC Symbol|tumor susceptibility 101 [Source:HGNC Symbol;Acc:HGNC:15971]|ENSG00000074319|ENST00000251968	30031.1	29810.7	23184.7	17472.6	21439.1	14098.6	0.638476	0.036767	0.0735457
ENSP00000262776;ENSP00000465120;ENSP00000465380;ENSP00000465729;ENSP00000466850	8	208.53	LGALS3BP	LGALS3BP|HGNC Symbol|lectin, galactoside-binding, soluble, 3 binding protein [Source:HGNC Symbol;Acc:HGNC:6564]|ENSG00000108679|ENST00000262776	124210	142373	95224	88420.3	75654.6	65457.7	0.634405	0.0375405	0.0743847
ENSP00000263946	1	23.24	PKP1	PKP1|HGNC Symbol|plakophilin 1 [Source:HGNC Symbol;Acc:HGNC:9023]|ENSG00000081277|ENST00000263946	3992.58	1529.69	4128.93	213.74	875.236	59.7774	0.119027	0.0376066	0.0743847
ENSP00000270233	1	21.05	BCAM	BCAM|HGNC Symbol|basal cell adhesion molecule (Lutheran blood group) [Source:HGNC Symbol;Acc:HGNC:6722]|ENSG00000187244|ENST00000270233	3619.46	3464.33	2695.74	1456.72	2178.53	908.621	0.464631	0.0379624	0.0746572
ENSP00000167586	8	699.03	KRT14	KRT14|HGNC Symbol|keratin 14, type I [Source:HGNC Symbol;Acc:HGNC:6416]|ENSG00000186847|ENST00000167586	650918	137696	1.46383e+06	73468.5	63603.8	27527	0.0730758	0.0381661	0.0746572
ENSP00000241312	1	29.73	CSMD2	CSMD2|HGNC Symbol|CUB and Sushi multiple domains 2 [Source:HGNC Symbol;Acc:HGNC:19290]|ENSG00000121904|ENST00000241312	5063.84	4687.51	3777.99	1228.15	2760.7	2389.93	0.471477	0.0387566	0.0752278
ENSP00000369127	2	40.85	DNAJA1	DNAJA1|HGNC Symbol|DnaJ heat shock protein family (Hsp40) member A1 [Source:HGNC Symbol;Acc:HGNC:5229]|ENSG00000086061|ENST00000330899	13748.9	15622.1	13330.2	7637.55	11818.4	7235.86	0.625082	0.0388828	0.0752278
ENSP00000335320	1	15.64	BCL9L	BCL9L|HGNC Symbol|B-cell CLL/lymphoma 9-like [Source:HGNC Symbol;Acc:HGNC:23688]|ENSG00000186174|ENST00000334801	194890	77049.7	78179	319077	237970	560095	3.19075	0.0392685	0.0755612
ENSP00000358548;ENSP00000256078;ENSP00000309845;ENSP00000451856	3	57.06	NRAS	NRAS|HGNC Symbol|neuroblastoma RAS viral (v-ras) oncogene homolog [Source:HGNC Symbol;Acc:HGNC:7989]|ENSG00000213281|ENST00000369535	13555.6	13295.7	11171.9	6450.7	8225.64	3458	0.476928	0.0395537	0.075569
ENSP00000319281;ENSP00000476090	9	284.62	BASP1	BASP1|HGNC Symbol|brain abundant, membrane attached signal protein 1 [Source:HGNC Symbol;Acc:HGNC:957]|ENSG00000176788|ENST00000322611	109708	93203.2	75887.3	50962.3	70111	42574.9	0.586977	0.0396994	0.075569
ENSP00000370867	3	62.1	TGM3	TGM3|HGNC Symbol|transglutaminase 3 [Source:HGNC Symbol;Acc:HGNC:11779]|ENSG00000125780|ENST00000381458	10237.3	919.785	1889.31	356.688	346.344	154.537	0.0657321	0.0407602	0.0771733
ENSP00000344076	1	25.39	TSPAN14	TSPAN14|HGNC Symbol|tetraspanin 14 [Source:HGNC Symbol;Acc:HGNC:23303]|ENSG00000108219|ENST00000341863	4873.54	5056.93	2512.69	1461.69	1960	678.697	0.329529	0.04143	0.0780241
ENSP00000339569	1	15.86	RABEP1	RABEP1|HGNC Symbol|rabaptin, RAB GTPase binding effector protein 1 [Source:HGNC Symbol;Acc:HGNC:17677]|ENSG00000029725|ENST00000341923	31813.5	7311.69	5536.54	3025.8	1637.74	1316.52	0.133897	0.0419125	0.0785152
ENSP00000310440;ENSP00000471961	3	75.7	CHMP2A	CHMP2A|HGNC Symbol|charged multivesicular body protein 2A [Source:HGNC Symbol;Acc:HGNC:30216]|ENSG00000130724|ENST00000312547	36866.4	39799.5	26157.1	17787.3	24361.1	13604.8	0.542225	0.0422292	0.0786921
ENSP00000251496	1	17.41	NCAPG	NCAPG|HGNC Symbol|non-SMC condensin I complex subunit G [Source:HGNC Symbol;Acc:HGNC:24304]|ENSG00000109805|ENST00000251496	10146.7	3352.32	3298.53	2119.2	1041.73	828.797	0.237519	0.0425027	0.0787871
ENSP00000307940;ENSP00000465051	4	99.63	EEF2	EEF2|HGNC Symbol|eukaryotic translation elongation factor 2 [Source:HGNC Symbol;Acc:HGNC:3214]|ENSG00000167658|ENST00000309311	27190	28656.3	31490.5	15514.8	23499.7	12263.1	0.587125	0.043616	0.0804296
ENSP00000342830;ENSP00000433580;ENSP00000445826	2	150.73	RDX	RDX|HGNC Symbol|radixin [Source:HGNC Symbol;Acc:HGNC:9944]|ENSG00000137710|ENST00000343115	3242.27	3124.64	1987.09	664.386	1766.73	1033.37	0.414709	0.0444087	0.0813354
ENSP00000358140	3	44.66	EIF3A	EIF3A|HGNC Symbol|eukaryotic translation initiation factor 3 subunit A [Source:HGNC Symbol;Acc:HGNC:3271]|ENSG00000107581|ENST00000369144	2868.55	4101.74	3344.81	9880.45	15013.6	4974.66	2.89563	0.0446152	0.0813354
ENSP00000248553;ENSP00000405285;ENSP00000414357	2	30.49	HSPB1	HSPB1|HGNC Symbol|heat shock protein family B (small) member 1 [Source:HGNC Symbol;Acc:HGNC:5246]|ENSG00000106211|ENST00000248553	2224.93	1809.79	16571.6	858.481	293.711	189.516	0.0651114	0.0447963	0.0813354
ENSP00000348577	1	22.62	RANGAP1	RANGAP1|HGNC Symbol|Ran GTPase activating protein 1 [Source:HGNC Symbol;Acc:HGNC:9854]|ENSG00000100401|ENST00000356244	533.031	1128.17	248.849	4554.07	1665.33	1969.32	4.28717	0.0457875	0.0827109
ENSP00000242776	1	16.53	DDX39A	DDX39A|HGNC Symbol|DEAD (Asp-Glu-Ala-Asp) box polypeptide 39A [Source:HGNC Symbol;Acc:HGNC:17821]|ENSG00000123136|ENST00000242776	1282.24	2100.23	1455.38	3988.26	2854.44	2271.98	1.88404	0.0462367	0.0830984
ENSP00000346120	1	23.73	DDX21	DDX21|HGNC Symbol|DEAD (Asp-Glu-Ala-Asp) box helicase 21 [Source:HGNC Symbol;Acc:HGNC:2744]|ENSG00000165732|ENST00000354185	2912.31	3297.44	2170.26	5083.46	6671.22	3699.09	1.84412	0.0469268	0.0836302
ENSP00000240304	1	24.89	LUC7L3	LUC7L3|HGNC Symbol|LUC7-like 3 pre-mRNA splicing factor [Source:HGNC Symbol;Acc:HGNC:24309]|ENSG00000108848|ENST00000240304	132.117	64.7316	56.9053	295.423	1888.43	281.923	9.71719	0.047005	0.0836302
ENSP00000302886	1	20.29	PA2G4	PA2G4|HGNC Symbol|proliferation-associated 2G4 [Source:HGNC Symbol;Acc:HGNC:8550]|ENSG00000170515|ENST00000303305	2147.4	2299.49	2162.53	3697.38	3355.58	2463.56	1.43984	0.0478562	0.0847189
ENSP00000361626;ENSP00000007699;ENSP00000405937	3	71.35	YBX1	YBX1|HGNC Symbol|Y-box binding protein 1 [Source:HGNC Symbol;Acc:HGNC:8014]|ENSG00000065978|ENST00000321358	54404	47820.6	46985.7	25613.2	42392.2	30486	0.660084	0.0481661	0.0848433
ENSP00000252244	32	1308.86	KRT1	KRT1|HGNC Symbol|keratin 1, type II [Source:HGNC Symbol;Acc:HGNC:6412]|ENSG00000167768|ENST00000252244	1.98156e+07	5.81372e+06	5.69012e+06	3.48308e+06	2.3099e+06	1.89893e+06	0.245595	0.0494194	0.0856728
ENSP00000320866	1	45.76	CALR	CALR|HGNC Symbol|calreticulin [Source:HGNC Symbol;Acc:HGNC:1455]|ENSG00000179218|ENST00000316448	1053.97	1223.81	997.494	54971.6	2976.26	9533.81	20.6033	0.0495435	0.0856728
ENSP00000262584;ENSP00000433703;ENSP00000434535;ENSP00000435313;ENSP00000436460	4	102.67	RPL8	RPL8|HGNC Symbol|ribosomal protein L8 [Source:HGNC Symbol;Acc:HGNC:10368]|ENSG00000161016|ENST00000262584	17282.1	22669.3	18406.9	42193.7	30421.9	24619.9	1.66618	0.0495655	0.0856728
ENSP00000323856;ENSP00000229390;ENSP00000433982;ENSP00000437303	24	545.27	PLEC	PLEC|HGNC Symbol|plectin [Source:HGNC Symbol;Acc:HGNC:9069]|ENSG00000178209|ENST00000322810	104806	97510.2	81776.4	43923	73704.8	32944	0.53001	0.049819	0.0856728
ENSP00000306261;ENSP00000352479	4	142.41	KRT78	KRT78|HGNC Symbol|keratin 78, type II [Source:HGNC Symbol;Acc:HGNC:28926]|ENSG00000170423|ENST00000304620	39859.3	7972.98	8160.87	3958.88	2505.03	1017.98	0.133622	0.0498469	0.0856728
ENSP00000361947;ENSP00000398267;ENSP00000431383;ENSP00000436391;ENSP00000436566	3	141.26	PABPC4	PABPC4|HGNC Symbol|poly(A) binding protein, cytoplasmic 4 (inducible form) [Source:HGNC Symbol;Acc:HGNC:8557]|ENSG00000090621|ENST00000372856	12945.8	9694.56	10177.3	5444.44	9022.68	5904.3	0.620746	0.0519059	0.088205
ENSP00000338934;ENSP00000364691	3	236	EZR	EZR|HGNC Symbol|ezrin [Source:HGNC Symbol;Acc:HGNC:12691]|ENSG00000092820|ENST00000337147	42210.4	36266.8	30249.4	19894.6	28460	15267.7	0.585159	0.0521643	0.088205
ENSP00000264107;ENSP00000386614;ENSP00000388435;ENSP00000413470	19	561.76	ITGA6	ITGA6|HGNC Symbol|integrin subunit alpha 6 [Source:HGNC Symbol;Acc:HGNC:6142]|ENSG00000091409|ENST00000264107	480596	415670	304428	214407	292215	160276	0.555428	0.0522123	0.088205
ENSP00000248342	1	23.8	EIF3K	EIF3K|HGNC Symbol|eukaryotic translation initiation factor 3 subunit K [Source:HGNC Symbol;Acc:HGNC:24656]|ENSG00000178982|ENST00000248342	1441.94	1047.92	1091.53	1789.37	1837.76	1430.85	1.4123	0.0523167	0.088205
ENSP00000328325;ENSP00000380983;ENSP00000395374	3	56.58	PTTG1IP	PTTG1IP|HGNC Symbol|pituitary tumor-transforming 1 interacting protein [Source:HGNC Symbol;Acc:HGNC:13524]|ENSG00000183255|ENST00000330938	12327.7	10535.3	9766.33	8479.84	7241.21	4921.29	0.632633	0.0527982	0.0885948
ENSP00000262746;ENSP00000361150;ENSP00000368646	4	117.93	PRDX1	PRDX1|HGNC Symbol|peroxiredoxin 1 [Source:HGNC Symbol;Acc:HGNC:9352]|ENSG00000117450|ENST00000262746	22453.4	23572.9	20020.3	18928.2	14692.9	11548.6	0.683906	0.0574979	0.0960259
ENSP00000357075	2	32.76	TAGLN2	TAGLN2|HGNC Symbol|transgelin 2 [Source:HGNC Symbol;Acc:HGNC:11554]|ENSG00000158710|ENST00000320307	2241.93	2450.94	2855.36	1604.77	1835.93	2177.37	0.744291	0.0577699	0.0960272
ENSP00000339467	2	72.49	RHOG	RHOG|HGNC Symbol|ras homolog family member G [Source:HGNC Symbol;Acc:HGNC:672]|ENSG00000177105|ENST00000351018	3724.17	5711.6	4044.12	2541.2	2867.78	1277.12	0.496005	0.0593803	0.0980465
ENSP00000295901	1	18.76	PSMD6	PSMD6|HGNC Symbol|proteasome 26S subunit, non-ATPase 6 [Source:HGNC Symbol;Acc:HGNC:9564]|ENSG00000163636|ENST00000295901	3206.94	3276.38	2283.96	1189.31	2289.12	991.802	0.509877	0.0597634	0.0980465
ENSP00000257192	6	167.31	DSG1	DSG1|HGNC Symbol|desmoglein 1 [Source:HGNC Symbol;Acc:HGNC:3048]|ENSG00000134760|ENST00000257192	409415	32189.8	69463.2	17991.4	13095.8	3762.14	0.0681892	0.0604036	0.0980465
ENSP00000357791	2	49.39	HRNR	HRNR|HGNC Symbol|hornerin [Source:HGNC Symbol;Acc:HGNC:20846]|ENSG00000197915|ENST00000368801	15059.5	19191.5	15379	9754.44	12885.4	6322.52	0.583567	0.0604101	0.0980465
ENSP00000261769;ENSP00000414946	2	37.01	CDH1	CDH1|HGNC Symbol|cadherin 1, type 1 [Source:HGNC Symbol;Acc:HGNC:1748]|ENSG00000039068|ENST00000261769	9910.69	10032.3	6514.24	2361.61	6409.62	1902.6	0.403438	0.0604593	0.0980465
ENSP00000372221	2	38.33	SERPINB5	SERPINB5|HGNC Symbol|serpin peptidase inhibitor, clade B (ovalbumin), member 5 [Source:HGNC Symbol;Acc:HGNC:8949]|ENSG00000206075|ENST00000382771	1676.15	1521.88	8280.34	592.387	877.965	404.343	0.163324	0.0606463	0.0980465
ENSP00000261401	1	22.72	CORO1C	CORO1C|HGNC Symbol|coronin, actin binding protein, 1C [Source:HGNC Symbol;Acc:HGNC:2254]|ENSG00000110880|ENST00000261401	1155.64	1729.82	1091.12	1760.02	1916.55	2144.98	1.46396	0.0623718	0.10036
ENSP00000254351;ENSP00000384613	3	99.03	SDC1	SDC1|HGNC Symbol|syndecan 1 [Source:HGNC Symbol;Acc:HGNC:10658]|ENSG00000115884|ENST00000254351	76420.8	74558.7	62634.7	40693.4	59460.4	54248	0.722807	0.062678	0.10036
ENSP00000339053;ENSP00000217182;ENSP00000348651;ENSP00000479055;ENSP00000479609	6	246.72	EEF1A1	EEF1A1|HGNC Symbol|eukaryotic translation elongation factor 1 alpha 1 [Source:HGNC Symbol;Acc:HGNC:3189]|ENSG00000156508|ENST00000309268	300815	342386	276864	240287	255235	180533	0.73479	0.0629279	0.10036
ENSP00000350894;ENSP00000436040;ENSP00000436305	3	70.96	SERPINH1	SERPINH1|HGNC Symbol|serpin peptidase inhibitor, clade H (heat shock protein 47), member 1, (collagen binding protein 1) [Source:HGNC Symbol;Acc:HGNC:1546]|ENSG00000149257|ENST00000358171	7878.51	10730.9	7417.11	19653.2	10781.2	14505.4	1.72669	0.0632209	0.100376
ENSP00000286713;ENSP00000339607;ENSP00000368952;ENSP00000445764	5	164.16	STOM	STOM|HGNC Symbol|stomatin [Source:HGNC Symbol;Acc:HGNC:3383]|ENSG00000148175|ENST00000286713	39437.1	42813.4	30937.6	25857.2	24714.2	13119.9	0.562704	0.0637351	0.10074
ENSP00000223642	1	17.89	C5	C5|HGNC Symbol|complement component 5 [Source:HGNC Symbol;Acc:HGNC:1331]|ENSG00000106804|ENST00000223642	2279.33	2702.33	2237.2	2086.48	1375.88	1726.62	0.718808	0.0644301	0.101045
ENSP00000005257	1	39.38	RALA	RALA|HGNC Symbol|v-ral simian leukemia viral oncogene homolog A (ras related) [Source:HGNC Symbol;Acc:HGNC:9839]|ENSG00000006451|ENST00000005257	2547.35	2454.15	1637.35	1226.79	1531.75	710.303	0.522507	0.0648175	0.101045
ENSP00000264012	4	86.27	CDH3	CDH3|HGNC Symbol|cadherin 3, type 1, P-cadherin (placental) [Source:HGNC Symbol;Acc:HGNC:1762]|ENSG00000062038|ENST00000264012	19395.4	20532.5	13372.3	6588.12	13738.9	5310.37	0.481	0.0650638	0.101045
ENSP00000416293	2	56.91	SLC2A1	SLC2A1|HGNC Symbol|solute carrier family 2 (facilitated glucose transporter), member 1 [Source:HGNC Symbol;Acc:HGNC:11005]|ENSG00000117394|ENST00000426263	37558.2	37701.9	29719.4	23999.8	27266.4	29909.6	0.773254	0.0654312	0.101045
ENSP00000433909	1	17.91	EXPH5	EXPH5|HGNC Symbol|exophilin 5 [Source:HGNC Symbol;Acc:HGNC:30578]|ENSG00000110723|ENST00000531386	1339.06	987.649	1651.91	180.451	246.653	932.264	0.341668	0.0656337	0.101045
ENSP00000353467;ENSP00000397824;ENSP00000398215;ENSP00000408921;ENSP00000420199;ENSP00000480593	17	425.27	FLNA	FLNA|HGNC Symbol|filamin A [Source:HGNC Symbol;Acc:HGNC:3754]|ENSG00000196924|ENST00000360319	143817	158595	133077	87024.8	131551	84805.7	0.696648	0.0656403	0.101045
ENSP00000369249	1	17.77	ADAM9	ADAM9|HGNC Symbol|ADAM metallopeptidase domain 9 [Source:HGNC Symbol;Acc:HGNC:216]|ENSG00000168615|ENST00000379917	4580.34	3607.99	2115.23	1907.55	1885.09	1141.55	0.478882	0.0659321	0.101055
ENSP00000340888;ENSP00000404226	7	205.8	GSN	GSN|HGNC Symbol|gelsolin [Source:HGNC Symbol;Acc:HGNC:4620]|ENSG00000148180|ENST00000341272	47316.6	38772.6	38039.9	23516.5	23227.1	36745.9	0.672602	0.0668536	0.102026
ENSP00000475216	1	18.32	KPRP	KPRP|HGNC Symbol|keratinocyte proline-rich protein [Source:HGNC Symbol;Acc:HGNC:31823]|ENSG00000203786|ENST00000606109	18616.1	3144	3428.44	1932.12	1071.55	425.22	0.136129	0.0676616	0.102727
ENSP00000260408;ENSP00000453952	3	67.22	ADAM10	ADAM10|HGNC Symbol|ADAM metallopeptidase domain 10 [Source:HGNC Symbol;Acc:HGNC:188]|ENSG00000137845|ENST00000260408	10314.8	10996.6	5687.81	5671.99	3807.95	2113.43	0.429396	0.0678933	0.102727
ENSP00000483158	1	19.75	KCNH7	KCNH7|HGNC Symbol|potassium channel, voltage gated eag related subfamily H, member 7 [Source:HGNC Symbol;Acc:HGNC:18863]|ENSG00000184611|ENST00000621889	70360.6	80585.3	58813.8	27459.6	42288.7	55025.3	0.59484	0.0682984	0.1029
ENSP00000264335;ENSP00000458386;ENSP00000466324	3	106.86	YWHAE	YWHAE|HGNC Symbol|tyrosine 3-monooxygenase/tryptophan 5-monooxygenase activation protein, epsilon [Source:HGNC Symbol;Acc:HGNC:12851]|ENSG00000108953|ENST00000264335	34245.7	22035.2	23385.2	16082.3	20536	16646.1	0.668596	0.0694873	0.10413
ENSP00000260641	1	21.92	ACTR2	ACTR2|HGNC Symbol|ARP2 actin-related protein 2 homolog (yeast) [Source:HGNC Symbol;Acc:HGNC:169]|ENSG00000138071|ENST00000260641	1550.91	1475.34	1832.24	452.617	1348.75	537.274	0.48135	0.069703	0.10413
ENSP00000257197	2	71.36	DSC1	DSC1|HGNC Symbol|desmocollin 1 [Source:HGNC Symbol;Acc:HGNC:3035]|ENSG00000134765|ENST00000257197	114610	10379.8	18323.5	8260.66	2691.13	1787.83	0.0888935	0.0702023	0.104177
ENSP00000473026	1	13.18	ZNF208	ZNF208|HGNC Symbol|zinc finger protein 208 [Source:HGNC Symbol;Acc:HGNC:12999]|ENSG00000160321|ENST00000599723	3487.92	5262.55	3899.91	3297.16	2568.45	2963.1	0.697901	0.0703231	0.104177
ENSP00000361850	1	22.24	PLAU	PLAU|HGNC Symbol|plasminogen activator, urokinase [Source:HGNC Symbol;Acc:HGNC:9052]|ENSG00000122861|ENST00000372764	3123.05	3136	2446.33	301.331	2123.72	481.279	0.333855	0.0710456	0.104717
ENSP00000339485	1	26.81	WARS	WARS|HGNC Symbol|tryptophanyl-tRNA synthetase [Source:HGNC Symbol;Acc:HGNC:12729]|ENSG00000140105|ENST00000344102	1138.54	1603.13	4656.88	360.411	1089.68	324.455	0.239851	0.0714406	0.104717
ENSP00000298852	1	20.4	PSMC3	PSMC3|HGNC Symbol|proteasome 26S subunit, ATPase 3 [Source:HGNC Symbol;Acc:HGNC:9549]|ENSG00000165916|ENST00000298852	2398.06	2442.55	1911.37	1443.01	1907.61	1085.97	0.657081	0.0715751	0.104717
ENSP00000360475;ENSP00000406247	4	70.79	ARRDC1	ARRDC1|HGNC Symbol|arrestin domain containing 1 [Source:HGNC Symbol;Acc:HGNC:28633]|ENSG00000197070|ENST00000371421	31295	33671.2	21189.2	18778.4	20074.9	11639	0.586061	0.0725814	0.105753
ENSP00000353224;ENSP00000390133;ENSP00000402839	7	150.43	TFRC	TFRC|HGNC Symbol|transferrin receptor [Source:HGNC Symbol;Acc:HGNC:11763]|ENSG00000072274|ENST00000360110	34251.5	33754.4	25115.8	19788.9	23973.2	12386.7	0.602962	0.0732478	0.106286
ENSP00000256682;ENSP00000000233;ENSP00000395370;ENSP00000420655;ENSP00000438063;ENSP00000438507;ENSP00000443189	3	87.69	ARF3	ARF3|HGNC Symbol|ADP ribosylation factor 3 [Source:HGNC Symbol;Acc:HGNC:654]|ENSG00000134287|ENST00000256682	18308	15798.7	14573.9	9599.53	13596.8	6551.1	0.611075	0.0740231	0.106973
ENSP00000246662;ENSP00000467932	32	1030.69	KRT9	KRT9|HGNC Symbol|keratin 9, type I [Source:HGNC Symbol;Acc:HGNC:6447]|ENSG00000171403|ENST00000246662	3.48538e+06	3.33122e+06	4.95773e+06	2.29267e+06	2.83062e+06	1.27539e+06	0.543443	0.0745257	0.107261
ENSP00000252486;ENSP00000410423	4	89.56	APOE	APOE|HGNC Symbol|apolipoprotein E [Source:HGNC Symbol;Acc:HGNC:613]|ENSG00000130203|ENST00000252486	61775.5	55657.9	57406.2	25158.7	30802.9	52460	0.620121	0.0760141	0.108227
ENSP00000357712;ENSP00000329008	2	46.6	S100A7	S100A7|HGNC Symbol|S100 calcium binding protein A7 [Source:HGNC Symbol;Acc:HGNC:10497]|ENSG00000143556|ENST00000368723	14315.4	10375.8	103084	4039.63	3525.58	5860.04	0.105069	0.0769802	0.108227
ENSP00000365757;ENSP00000326294;ENSP00000473858	3	60.19	PIP4K2A	PIP4K2A|HGNC Symbol|phosphatidylinositol-5-phosphate 4-kinase, type II, alpha [Source:HGNC Symbol;Acc:HGNC:8997]|ENSG00000150867|ENST00000376573	5049.68	4550.2	13571.6	17030.3	13336.7	36966.7	2.90589	0.0773607	0.108227
ENSP00000327801;ENSP00000388117;ENSP00000388374;ENSP00000458300;ENSP00000460088;ENSP00000460285;ENSP00000460612;ENSP00000460741;ENSP00000461362;ENSP00000461791	9	176.17	P4HB	P4HB|HGNC Symbol|prolyl 4-hydroxylase, beta polypeptide [Source:HGNC Symbol;Acc:HGNC:8548]|ENSG00000185624|ENST00000331483	12408.9	9593.58	15312.5	248887	20257.7	67056.3	9.00981	0.077445	0.108227
ENSP00000295598;ENSP00000218548;ENSP00000262623;ENSP00000302397;ENSP00000354490;ENSP00000357060;ENSP00000358506;ENSP00000411705;ENSP00000434272;ENSP00000469129	16	498.38	ATP1A1	ATP1A1|HGNC Symbol|ATPase, Na+/K+ transporting, alpha 1 polypeptide [Source:HGNC Symbol;Acc:HGNC:799]|ENSG00000163399|ENST00000295598	267454	223925	157209	134107	160663	100667	0.609689	0.0774793	0.108227
ENSP00000405544	1	21.84	CD99	CD99|HGNC Symbol|CD99 molecule [Source:HGNC Symbol;Acc:HGNC:7082]|ENSG00000002586|ENST00000449611	2261.89	1530.98	1762.46	646.529	1477.09	981.827	0.559003	0.0775319	0.108227
ENSP00000301740	1	13.28	SRRM2	SRRM2|HGNC Symbol|serine/arginine repetitive matrix 2 [Source:HGNC Symbol;Acc:HGNC:16639]|ENSG00000167978|ENST00000301740	132.659	116.707	176.602	1411.5	1699.38	185.623	7.73886	0.0777645	0.108227
ENSP00000352228;ENSP00000383159;ENSP00000447068;ENSP00000448079;ENSP00000454797	2	133.52	PCBP2	PCBP2|HGNC Symbol|poly(rC) binding protein 2 [Source:HGNC Symbol;Acc:HGNC:8648]|ENSG00000197111|ENST00000359282	28003.4	21627.2	23424.6	11353.8	21731.9	12100.7	0.618524	0.0778028	0.108227
ENSP00000342935	1	15.48	SDCBP2	SDCBP2|HGNC Symbol|syndecan binding protein 2 [Source:HGNC Symbol;Acc:HGNC:15756]|ENSG00000125775|ENST00000339987	1223.27	1898.42	1307.17	973.934	715.116	299.236	0.448939	0.0779475	0.108227
ENSP00000346088;ENSP00000465313	2	47.77	RPL22	RPL22|HGNC Symbol|ribosomal protein L22 [Source:HGNC Symbol;Acc:HGNC:10315]|ENSG00000116251|ENST00000234875	7189.78	5567.65	14776.9	13362.6	21509.8	34541.8	2.52101	0.0788346	0.109031
ENSP00000363545	1	15.16	ZDBF2	ZDBF2|HGNC Symbol|zinc finger, DBF-type containing 2 [Source:HGNC Symbol;Acc:HGNC:29313]|ENSG00000204186|ENST00000374423	6379.12	7696.7	5044.83	3682.83	5053.05	4542.53	0.694454	0.0798738	0.109782
ENSP00000364934	2	36.46	CLIC1	CLIC1|HGNC Symbol|chloride intracellular channel 1 [Source:HGNC Symbol;Acc:HGNC:2062]|ENSG00000213719|ENST00000375779	40660.2	31649.5	30172.5	17883	30148.7	19716.7	0.661074	0.079998	0.109782
ENSP00000308165;ENSP00000235310;ENSP00000396258	1	33.32	CD36	CD36|HGNC Symbol|CD36 molecule (thrombospondin receptor) [Source:HGNC Symbol;Acc:HGNC:1663]|ENSG00000135218|ENST00000309881	163.714	211.517	231.085	60.3946	163.367	39.6574	0.434458	0.0804946	0.110037
ENSP00000252029	1	19.4	TYMP	TYMP|HGNC Symbol|thymidine phosphorylase [Source:HGNC Symbol;Acc:HGNC:3148]|ENSG00000025708|ENST00000252029	137.031	155.927	3613.96	0	89.5588	4.45959	0.0240646	0.0809736	0.110266
ENSP00000229340	1	38.17	RAB35	RAB35|HGNC Symbol|RAB35, member RAS oncogene family [Source:HGNC Symbol;Acc:HGNC:9774]|ENSG00000111737|ENST00000229340	2976.72	3071.53	1846.4	1385.79	1484.96	458.468	0.421706	0.0813392	0.11034
ENSP00000303145;ENSP00000450726	2	46.43	TMED10	TMED10|HGNC Symbol|transmembrane p24 trafficking protein 10 [Source:HGNC Symbol;Acc:HGNC:16998]|ENSG00000170348|ENST00000303575	8257.92	10076.7	6010.71	3796.39	6362.15	2595.28	0.523872	0.0824264	0.111388
ENSP00000340247	1	25.25	CLDND1	CLDND1|HGNC Symbol|claudin domain containing 1 [Source:HGNC Symbol;Acc:HGNC:1322]|ENSG00000080822|ENST00000341181	4389.8	2911.51	2112.56	574.932	2317.96	775.175	0.389645	0.0832791	0.112112
ENSP00000357789	2	33.67	FLG	FLG|HGNC Symbol|filaggrin [Source:HGNC Symbol;Acc:HGNC:3748]|ENSG00000143631|ENST00000368799	46957.8	5192.29	8601.77	4711.92	1779.64	958.071	0.122624	0.0842492	0.112988
ENSP00000257770;ENSP00000358660;ENSP00000387630;ENSP00000414674	8	201.34	NT5E	NT5E|HGNC Symbol|5'-nucleotidase, ecto (CD73) [Source:HGNC Symbol;Acc:HGNC:8021]|ENSG00000135318|ENST00000257770	147391	122916	121262	79879.9	117608	63532.1	0.666601	0.0846583	0.113109
ENSP00000216605	2	35.56	MTHFD1	MTHFD1|HGNC Symbol|methylenetetrahydrofolate dehydrogenase (NADP+ dependent) 1, methenyltetrahydrofolate cyclohydrolase, formyltetrahydrofolate synthetase [Source:HGNC Symbol;Acc:HGNC:7432]|ENSG00000100714|ENST00000216605	1258.28	1667.94	1130.14	471.472	939.858	174.461	0.390939	0.0855677	0.113894
ENSP00000263398;ENSP00000278385;ENSP00000278386;ENSP00000398099;ENSP00000432718;ENSP00000434920;ENSP00000435377	8	200.9	CD44	CD44|HGNC Symbol|CD44 molecule (Indian blood group) [Source:HGNC Symbol;Acc:HGNC:1681]|ENSG00000026508|ENST00000263398	244103	234259	153058	167477	117555	85606.5	0.586992	0.0881402	0.115194
ENSP00000206765;ENSP00000453337	2	36.57	TGM1	TGM1|HGNC Symbol|transglutaminase 1 [Source:HGNC Symbol;Acc:HGNC:11777]|ENSG00000092295|ENST00000206765	13955.4	1942.41	2300.14	999.024	1196.09	598.57	0.153517	0.0884109	0.115194
ENSP00000264832;ENSP00000413124;ENSP00000465680	3	59.24	ICAM1	ICAM1|HGNC Symbol|intercellular adhesion molecule 1 [Source:HGNC Symbol;Acc:HGNC:5344]|ENSG00000090339|ENST00000264832	5353.21	4576.98	3754.74	2503.44	3415.01	1203.5	0.520423	0.0884655	0.115194
ENSP00000264005	1	24.4	LCAT	LCAT|HGNC Symbol|lecithin-cholesterol acyltransferase [Source:HGNC Symbol;Acc:HGNC:6522]|ENSG00000213398|ENST00000264005	3679.26	4483.98	3876.46	2525.95	3017.17	3669.59	0.765194	0.0885103	0.115194
ENSP00000338516	1	46.3	BTF3	BTF3|HGNC Symbol|basic transcription factor 3 [Source:HGNC Symbol;Acc:HGNC:1125]|ENSG00000145741|ENST00000335895	2672.58	2505.7	8954.92	6019.86	38112.7	39736.3	5.93417	0.0885824	0.115194
ENSP00000344832	1	22.23	CAP1	CAP1|HGNC Symbol|CAP, adenylate cyclase-associated protein 1 (yeast) [Source:HGNC Symbol;Acc:HGNC:20040]|ENSG00000131236|ENST00000340450	3225.42	2449.54	2610.47	1965.24	2483.47	1969.81	0.774676	0.0889815	0.115194
ENSP00000259726	1	19.31	CDSN	CDSN|HGNC Symbol|corneodesmosin [Source:HGNC Symbol;Acc:HGNC:1802]|ENSG00000137197|ENST00000259726	68720.9	3600.15	10407.4	2979.03	1396.93	1534.24	0.0714409	0.0890943	0.115194
ENSP00000376150	1	19.9	SLC16A3	SLC16A3|HGNC Symbol|solute carrier family 16 (monocarboxylate transporter), member 3 [Source:HGNC Symbol;Acc:HGNC:10924]|ENSG00000141526|ENST00000392339	5982.51	5501.63	3666.89	2729.71	3166.89	994.172	0.454806	0.0891472	0.115194
ENSP00000352513	1	26.29	MPZL1	MPZL1|HGNC Symbol|myelin protein zero-like 1 [Source:HGNC Symbol;Acc:HGNC:7226]|ENSG00000197965|ENST00000359523	8249.27	8116.74	3768.83	3255.18	3922.62	1600.16	0.435959	0.0897975	0.11548
ENSP00000431254	1	15.38	IGLL5	IGLL5|HGNC Symbol|immunoglobulin lambda-like polypeptide 5 [Source:HGNC Symbol;Acc:HGNC:38476]|ENSG00000254709|ENST00000526893	16437.3	16301.3	17599.2	1783.51	7927.22	9568.79	0.383002	0.0900772	0.11548
ENSP00000244776	2	46.74	DEK	DEK|HGNC Symbol|DEK proto-oncogene [Source:HGNC Symbol;Acc:HGNC:2768]|ENSG00000124795|ENST00000244776	10756.1	11165.6	11160.3	12022.5	11608.1	13812.8	1.13184	0.0904111	0.11548
ENSP00000252699;ENSP00000398393;ENSP00000465176	2	45.38	ACTN4	ACTN4|HGNC Symbol|actinin, alpha 4 [Source:HGNC Symbol;Acc:HGNC:166]|ENSG00000130402|ENST00000252699	3762.13	3272.24	4712.76	1479.28	3427.54	1183.08	0.518415	0.0906733	0.11548
ENSP00000341072;ENSP00000238738;ENSP00000314458	3	106.46	CDC42	CDC42|HGNC Symbol|cell division cycle 42 [Source:HGNC Symbol;Acc:HGNC:1736]|ENSG00000070831|ENST00000344548	67921.5	39428.8	38038.6	23892.9	32347.9	32161.9	0.608044	0.0914334	0.116031
ENSP00000271850	1	21.42	TPM3	TPM3|HGNC Symbol|tropomyosin 3 [Source:HGNC Symbol;Acc:HGNC:12012]|ENSG00000143549|ENST00000271850	1439.47	1147.01	929.858	6498.3	1794.28	2127.61	2.96336	0.09334	0.118027
ENSP00000267202;ENSP00000360294	2	47.44	VPS37B	VPS37B|HGNC Symbol|vacuolar protein sorting 37 homolog B (S. cerevisiae) [Source:HGNC Symbol;Acc:HGNC:25754]|ENSG00000139722|ENST00000267202	6967.93	6350.73	6181.82	3369.33	6179.55	3144.17	0.65091	0.0937138	0.118078
ENSP00000242577	1	24.91	DYNLL1	DYNLL1|HGNC Symbol|dynein, light chain, LC8-type 1 [Source:HGNC Symbol;Acc:HGNC:15476]|ENSG00000088986|ENST00000242577	6475.32	6607.86	14193.5	4094.89	5735.7	2328.65	0.445775	0.0950614	0.119351
ENSP00000075120	1	43.52	SLC2A3	SLC2A3|HGNC Symbol|solute carrier family 2 (facilitated glucose transporter), member 3 [Source:HGNC Symbol;Acc:HGNC:11007]|ENSG00000059804|ENST00000075120	1343.03	1386.29	1282.86	315.045	1032.75	112.013	0.363842	0.0956875	0.119713
ENSP00000347872	1	21.27	VAT1	VAT1|HGNC Symbol|vesicle amine transport 1 [Source:HGNC Symbol;Acc:HGNC:16919]|ENSG00000108828|ENST00000355653	2396.81	1670.06	1799.31	253.697	1339.05	803.228	0.408439	0.0964453	0.120236
ENSP00000488010	1	14.37	AIM1	AIM1|HGNC Symbol|absent in melanoma 1 [Source:HGNC Symbol;Acc:HGNC:356]|ENSG00000112297|ENST00000633556	16326.1	16831.3	18616.2	14649.7	10245.1	14880.5	0.768256	0.0974243	0.120646
ENSP00000308452;ENSP00000441751;ENSP00000466166;ENSP00000467418;ENSP00000468672	7	426.09	KRT17	KRT17|HGNC Symbol|keratin 17, type I [Source:HGNC Symbol;Acc:HGNC:6427]|ENSG00000128422|ENST00000311208	79344.2	21971.2	432673	18306.2	15013.7	8563.9	0.0784358	0.0974554	0.120646
ENSP00000261712	1	15.69	PSMD11	PSMD11|HGNC Symbol|proteasome 26S subunit, non-ATPase 11 [Source:HGNC Symbol;Acc:HGNC:9556]|ENSG00000108671|ENST00000261712	1658.15	1480.51	1172.58	588.846	1312.89	576.649	0.574865	0.0981658	0.121102
ENSP00000465810	1	16.5	TMUB2	TMUB2|HGNC Symbol|transmembrane and ubiquitin-like domain containing 2 [Source:HGNC Symbol;Acc:HGNC:28459]|ENSG00000168591|ENST00000587630	9810.6	11364	5709.13	5225.58	6227.47	4484.98	0.59285	0.099498	0.122319
ENSP00000204961	1	23.14	EFNB1	EFNB1|HGNC Symbol|ephrin-B1 [Source:HGNC Symbol;Acc:HGNC:3226]|ENSG00000090776|ENST00000204961	13505.7	15761.3	7807.06	7673.92	7987.3	4576.01	0.54586	0.100338	0.122925
ENSP00000351209;ENSP00000166244;ENSP00000281821;ENSP00000332118	10	206.32	EPHA2	EPHA2|HGNC Symbol|EPH receptor A2 [Source:HGNC Symbol;Acc:HGNC:3386]|ENSG00000142627|ENST00000358432	66360	65111	43715.1	36661.5	46019.2	22368.4	0.599643	0.100861	0.12294
ENSP00000193403	1	17.75	ACTN1	ACTN1|HGNC Symbol|actinin, alpha 1 [Source:HGNC Symbol;Acc:HGNC:163]|ENSG00000072110|ENST00000193403	1678.28	1378.14	1376.97	138.682	1178.9	371.148	0.380912	0.101045	0.12294
ENSP00000357764	1	22.54	C1orf68	C1orf68|HGNC Symbol|chromosome 1 open reading frame 68 [Source:HGNC Symbol;Acc:HGNC:29468]|ENSG00000198854|ENST00000368775	32624.6	8690.91	4332.87	3657.16	2051.51	201.607	0.129474	0.104069	0.125088
ENSP00000289371	6	140.51	EIF5B	EIF5B|HGNC Symbol|eukaryotic translation initiation factor 5B [Source:HGNC Symbol;Acc:HGNC:30793]|ENSG00000158417|ENST00000289371	6935.83	11259.6	7958.26	16329.4	19762.7	9686.5	1.75037	0.104514	0.125088
ENSP00000287097	7	154.61	CD109	CD109|HGNC Symbol|CD109 molecule [Source:HGNC Symbol;Acc:HGNC:21685]|ENSG00000156535|ENST00000287097	3585.56	2336.41	2359.62	643.329	2286.79	1141.46	0.491642	0.10461	0.125088
ENSP00000264710	1	38.14	RAB10	RAB10|HGNC Symbol|RAB10, member RAS oncogene family [Source:HGNC Symbol;Acc:HGNC:9759]|ENSG00000084733|ENST00000264710	3543.97	2713.84	2635.51	560.605	2294.83	169.863	0.340176	0.104875	0.125088
ENSP00000360281	1	23.9	C8B	C8B|HGNC Symbol|complement component 8, beta polypeptide [Source:HGNC Symbol;Acc:HGNC:1353]|ENSG00000021852|ENST00000371237	1602.24	1451.25	723.128	5.71351	366.71	202.013	0.152103	0.104878	0.125088
ENSP00000331901	3	71.43	EEF1G	EEF1G|HGNC Symbol|eukaryotic translation elongation factor 1 gamma [Source:HGNC Symbol;Acc:HGNC:3213]|ENSG00000254772|ENST00000329251	33995	35551.2	29881.3	27185.7	29879.6	20622.2	0.781348	0.10548	0.125088
ENSP00000318861	1	27.9	SF3B2	SF3B2|HGNC Symbol|splicing factor 3b subunit 2 [Source:HGNC Symbol;Acc:HGNC:10769]|ENSG00000087365|ENST00000322535	195.427	397.158	273.922	1319.69	891.893	326.999	2.92967	0.105524	0.125088
ENSP00000376174;ENSP00000437950;ENSP00000441210	2	28.41	RAN	RAN|HGNC Symbol|RAN, member RAS oncogene family [Source:HGNC Symbol;Acc:HGNC:9846]|ENSG00000132341|ENST00000392367	46081.1	64687	43617.2	29881.8	39578.2	40864.2	0.714603	0.105637	0.125088
ENSP00000305260;ENSP00000229264;ENSP00000232564;ENSP00000390077;ENSP00000390543;ENSP00000401873;ENSP00000413219	2	134.46	GNB2	GNB2|HGNC Symbol|guanine nucleotide binding protein (G protein), beta polypeptide 2 [Source:HGNC Symbol;Acc:HGNC:4398]|ENSG00000172354|ENST00000303210	16346.5	15729.7	10419.5	8576.48	11805.3	6379.07	0.629731	0.106942	0.126154
ENSP00000363639	3	71.57	TXN	TXN|HGNC Symbol|thioredoxin [Source:HGNC Symbol;Acc:HGNC:12435]|ENSG00000136810|ENST00000374515	93492.8	26679.3	62782.3	7779.78	22286.8	29678.7	0.326558	0.107249	0.126154
ENSP00000301765	1	15.94	VPS37C	VPS37C|HGNC Symbol|vacuolar protein sorting 37 homolog C (S. cerevisiae) [Source:HGNC Symbol;Acc:HGNC:26097]|ENSG00000167987|ENST00000301765	1792.35	2330.37	1932.7	849.074	1759.45	1333.85	0.65105	0.10828	0.126945
ENSP00000329748;ENSP00000198765;ENSP00000244751;ENSP00000373342;ENSP00000439237	4	106.84	CPNE8	CPNE8|HGNC Symbol|copine VIII [Source:HGNC Symbol;Acc:HGNC:23498]|ENSG00000139117|ENST00000331366	49143.7	40145.7	27220.3	24773.6	29270.3	16352.2	0.604208	0.109033	0.127405
ENSP00000260130	5	119.58	SDCBP	SDCBP|HGNC Symbol|syndecan binding protein [Source:HGNC Symbol;Acc:HGNC:10662]|ENSG00000137575|ENST00000260130	134184	115561	99082.9	84264.6	102448	60927.5	0.709923	0.110737	0.128638
ENSP00000378392	1	20.62	PSAP	PSAP|HGNC Symbol|prosaposin [Source:HGNC Symbol;Acc:HGNC:9498]|ENSG00000197746|ENST00000394934	1382.89	1007.32	866.484	2121.23	1294.55	4223.15	2.34561	0.110814	0.128638
ENSP00000342962	1	26.4	SERINC1	SERINC1|HGNC Symbol|serine incorporator 1 [Source:HGNC Symbol;Acc:HGNC:13464]|ENSG00000111897|ENST00000339697	6174.06	4455.8	2765.7	1501.06	3563.3	1230.9	0.469951	0.111707	0.129039
ENSP00000295522	2	34.32	CLDN1	CLDN1|HGNC Symbol|claudin 1 [Source:HGNC Symbol;Acc:HGNC:2032]|ENSG00000163347|ENST00000295522	20528	20656.8	13821.1	9051.37	16106.1	6296.53	0.571829	0.111889	0.129039
ENSP00000301522;ENSP00000334063	2	71.42	PRDX2	PRDX2|HGNC Symbol|peroxiredoxin 2 [Source:HGNC Symbol;Acc:HGNC:9353]|ENSG00000167815|ENST00000301522	5095.11	1579.34	1200.23	1111.89	822.525	515.926	0.311167	0.112573	0.129406
ENSP00000264039;ENSP00000389276;ENSP00000390242;ENSP00000392629;ENSP00000410251;ENSP00000415077	7	148.57	GPC1	GPC1|HGNC Symbol|glypican 1 [Source:HGNC Symbol;Acc:HGNC:4449]|ENSG00000063660|ENST00000264039	25348	23322.7	22047.1	33489.2	40332.7	24351	1.38823	0.113594	0.130157
ENSP00000405536;ENSP00000200181;ENSP00000400217;ENSP00000462494;ENSP00000463788;ENSP00000464259	38	944.58	ITGB4	ITGB4|HGNC Symbol|integrin subunit beta 4 [Source:HGNC Symbol;Acc:HGNC:6158]|ENSG00000132470|ENST00000450894	724308	663015	467849	370906	517812	232829	0.604552	0.114535	0.130812
ENSP00000215909	1	19.19	LGALS1	LGALS1|HGNC Symbol|lectin, galactoside-binding, soluble, 1 [Source:HGNC Symbol;Acc:HGNC:6561]|ENSG00000100097|ENST00000215909	1585	1385.69	1273.29	230.519	988.397	786.647	0.472567	0.115303	0.131266
ENSP00000365505	1	26.16	PLP2	PLP2|HGNC Symbol|proteolipid protein 2 (colonic epithelium-enriched) [Source:HGNC Symbol;Acc:HGNC:9087]|ENSG00000102007|ENST00000376327	8116.82	8307.5	7081.44	6787.63	5651.99	3313.43	0.670179	0.116392	0.132081
ENSP00000301843;ENSP00000431421	3	73.9	CTTN	CTTN|HGNC Symbol|cortactin [Source:HGNC Symbol;Acc:HGNC:3338]|ENSG00000085733|ENST00000301843	9194.79	7443.64	6176.71	3785.01	7091.81	3379.72	0.624872	0.117218	0.132477
ENSP00000367263	14	265.32	AHNAK	AHNAK|HGNC Symbol|AHNAK nucleoprotein [Source:HGNC Symbol;Acc:HGNC:347]|ENSG00000124942|ENST00000378024	44387.4	36500.2	39685.4	24031.8	39233	25661.7	0.737532	0.117489	0.132477
ENSP00000216297	2	45.26	SUPT16H	SUPT16H|HGNC Symbol|SPT16 homolog, facilitates chromatin remodeling subunit [Source:HGNC Symbol;Acc:HGNC:11465]|ENSG00000092201|ENST00000216297	3222.27	3698.05	2696.88	4970.53	6170.26	3386.56	1.51056	0.119217	0.133975
ENSP00000265384	1	19.8	TJP2	TJP2|HGNC Symbol|tight junction protein 2 [Source:HGNC Symbol;Acc:HGNC:11828]|ENSG00000119139|ENST00000265384	46.696	290.645	402.338	2544.88	1930.74	302.652	6.45992	0.119575	0.133975
ENSP00000314030	2	43.65	DNAJA2	DNAJA2|HGNC Symbol|DnaJ heat shock protein family (Hsp40) member A2 [Source:HGNC Symbol;Acc:HGNC:14884]|ENSG00000069345|ENST00000317089	2831.89	2891.39	2260.42	3082.69	7811.71	4151.21	1.88454	0.120052	0.134086
ENSP00000340937	3	70.89	COL17A1	COL17A1|HGNC Symbol|collagen, type XVII, alpha 1 [Source:HGNC Symbol;Acc:HGNC:2194]|ENSG00000065618|ENST00000353479	13504.7	15114.9	9547.09	8073.96	8805.44	2903.68	0.518333	0.12178	0.135588
ENSP00000315757	1	17.27	LCP1	LCP1|HGNC Symbol|lymphocyte cytosolic protein 1 (L-plastin) [Source:HGNC Symbol;Acc:HGNC:6528]|ENSG00000136167|ENST00000323076	609.618	891.27	498.285	331.489	303.51	576.131	0.605816	0.122693	0.136176
ENSP00000353654	2	40.2	COL4A2	COL4A2|HGNC Symbol|collagen, type IV, alpha 2 [Source:HGNC Symbol;Acc:HGNC:2203]|ENSG00000134871|ENST00000360467	6859.41	9831.43	3762.94	2486.71	4960.34	2480.11	0.485346	0.12386	0.137041
ENSP00000225726	1	19.87	CCDC47	CCDC47|HGNC Symbol|coiled-coil domain containing 47 [Source:HGNC Symbol;Acc:HGNC:24856]|ENSG00000108588|ENST00000225726	6765.02	8070.81	7798.37	3207.86	4689.72	7141.03	0.66442	0.125231	0.138065
ENSP00000365998;ENSP00000345828;ENSP00000353472;ENSP00000366018;ENSP00000388708;ENSP00000391250;ENSP00000392235;ENSP00000407494	1	116.49	HLA-A	HLA-A|HGNC Symbol|major histocompatibility complex, class I, A [Source:HGNC Symbol;Acc:HGNC:4931]|ENSG00000206503|ENST00000376802	1331.28	1228.72	1320.31	192.65	1210.15	63.5083	0.377884	0.125565	0.138065
ENSP00000241052	1	21.13	CAT	CAT|HGNC Symbol|catalase [Source:HGNC Symbol;Acc:HGNC:1516]|ENSG00000121691|ENST00000241052	3257.61	774.832	596.53	652.353	224.725	44.947	0.199186	0.126291	0.138203
ENSP00000025008	1	25.14	RB1CC1	RB1CC1|HGNC Symbol|RB1 inducible coiled-coil 1 [Source:HGNC Symbol;Acc:HGNC:15574]|ENSG00000023287|ENST00000025008	15800.1	1004.33	1018.55	343.076	596.159	362.104	0.0730148	0.126659	0.138203
ENSP00000269886;ENSP00000369981;ENSP00000404568;ENSP00000469766;ENSP00000470792;ENSP00000472640	7	142.73	SH3GL1	SH3GL1|HGNC Symbol|SH3-domain GRB2-like 1 [Source:HGNC Symbol;Acc:HGNC:10830]|ENSG00000141985|ENST00000269886	41496.1	31102.4	30747.1	15296.9	31342.5	22106.6	0.665204	0.127209	0.138203
ENSP00000266041;ENSP00000395634	2	35.53	ITIH4	ITIH4|HGNC Symbol|inter-alpha-trypsin inhibitor heavy chain family member 4 [Source:HGNC Symbol;Acc:HGNC:6169]|ENSG00000055955|ENST00000266041	18547.9	17559.3	19023.8	20122.4	21496.1	30503.7	1.3082	0.127252	0.138203
ENSP00000451141	1	15.93	FAM179B	FAM179B|HGNC Symbol|family with sequence similarity 179 member B [Source:HGNC Symbol;Acc:HGNC:19959]|ENSG00000198718|ENST00000555874	15464.4	18224.9	13195.4	9580	14247.5	6090.82	0.638124	0.129981	0.140736
ENSP00000300161;ENSP00000394558	3	163.27	YWHAB	YWHAB|HGNC Symbol|tyrosine 3-monooxygenase/tryptophan 5-monooxygenase activation protein, beta [Source:HGNC Symbol;Acc:HGNC:12849]|ENSG00000166913|ENST00000353703	36738.6	22636.5	27507.3	11910.4	22767	20815.9	0.638717	0.131656	0.141871
ENSP00000248975;ENSP00000406747	2	86.13	YWHAH	YWHAH|HGNC Symbol|tyrosine 3-monooxygenase/tryptophan 5-monooxygenase activation protein, eta [Source:HGNC Symbol;Acc:HGNC:12853]|ENSG00000128245|ENST00000248975	5321.88	2272.21	3270.7	867.18	2889.25	1399.17	0.474523	0.13216	0.141871
ENSP00000215754	1	18.88	MIF	MIF|HGNC Symbol|macrophage migration inhibitory factor (glycosylation-inhibiting factor) [Source:HGNC Symbol;Acc:HGNC:7097]|ENSG00000240972|ENST00000215754	1788.69	3851.43	3993.18	793.081	1881.63	1969.2	0.482069	0.132232	0.141871
ENSP00000316664	1	19.98	IGSF8	IGSF8|HGNC Symbol|immunoglobulin superfamily member 8 [Source:HGNC Symbol;Acc:HGNC:17813]|ENSG00000162729|ENST00000314485	2176.52	1569.25	1195.97	1119.39	1174.93	511.704	0.56782	0.133691	0.143003
ENSP00000261206	1	15.72	ACSS3	ACSS3|HGNC Symbol|acyl-CoA synthetase short-chain family member 3 [Source:HGNC Symbol;Acc:HGNC:24723]|ENSG00000111058|ENST00000261206	144.794	227.229	181.032	328.161	191.824	424.012	1.70688	0.13495	0.143916
ENSP00000306330	2	116.79	YWHAG	YWHAG|HGNC Symbol|tyrosine 3-monooxygenase/tryptophan 5-monooxygenase activation protein, gamma [Source:HGNC Symbol;Acc:HGNC:12852]|ENSG00000170027|ENST00000307630	19316.5	14618.5	15799.4	10433.2	15734.2	12050.3	0.768437	0.137326	0.146009
ENSP00000206451	1	15.46	PSME1	PSME1|HGNC Symbol|proteasome activator subunit 1 [Source:HGNC Symbol;Acc:HGNC:9568]|ENSG00000092010|ENST00000206451	1473.89	1974.67	2534.98	704.023	1259.57	1629.59	0.600511	0.137786	0.14606
ENSP00000336927;ENSP00000454499;ENSP00000455455;ENSP00000456098	5	143.7	ALDOA	ALDOA|HGNC Symbol|aldolase, fructose-bisphosphate A [Source:HGNC Symbol;Acc:HGNC:414]|ENSG00000149925|ENST00000338110	203249	21762.4	26319.5	13947.7	14212.6	11241	0.156771	0.140624	0.148624
ENSP00000346022	1	24.1	RPL9	RPL9|HGNC Symbol|ribosomal protein L9 [Source:HGNC Symbol;Acc:HGNC:10369]|ENSG00000163682|ENST00000295955	4791.08	6693.71	4192.23	3066.7	4670.76	3314.5	0.704978	0.141745	0.149363
ENSP00000236959	1	18.64	ATIC	ATIC|HGNC Symbol|5-aminoimidazole-4-carboxamide ribonucleotide formyltransferase/IMP cyclohydrolase [Source:HGNC Symbol;Acc:HGNC:794]|ENSG00000138363|ENST00000236959	644.511	331.482	469.001	102.601	465.716	137.118	0.488192	0.144209	0.151508
ENSP00000297258	1	20.98	FABP5	FABP5|HGNC Symbol|fatty acid binding protein 5 (psoriasis-associated) [Source:HGNC Symbol;Acc:HGNC:3560]|ENSG00000164687|ENST00000297258	646.917	155.935	3864.42	0	206.328	55.8254	0.0561684	0.144982	0.151869
ENSP00000416330;ENSP00000421440;ENSP00000421540;ENSP00000423871;ENSP00000423935	6	150.35	TGFBI	TGFBI|HGNC Symbol|transforming growth factor beta induced [Source:HGNC Symbol;Acc:HGNC:11771]|ENSG00000120708|ENST00000442011	19712.8	14131.2	7283.38	20790.4	26100.8	19489.5	1.61402	0.146234	0.152729
ENSP00000311513	1	14.9	RSF1	RSF1|HGNC Symbol|remodeling and spacing factor 1 [Source:HGNC Symbol;Acc:HGNC:18118]|ENSG00000048649|ENST00000308488	278.945	608.279	571.59	2733.53	2697.95	444.044	4.0276	0.147021	0.153099
ENSP00000275493;ENSP00000342376;ENSP00000413354;ENSP00000413843;ENSP00000415559	6	141.25	EGFR	EGFR|HGNC Symbol|epidermal growth factor receptor [Source:HGNC Symbol;Acc:HGNC:3236]|ENSG00000146648|ENST00000275493	38653.7	36362.1	23259	18998.8	27534.7	9381.59	0.568966	0.148754	0.154449
ENSP00000363852	1	26.67	SLC44A1	SLC44A1|HGNC Symbol|solute carrier family 44 (choline transporter), member 1 [Source:HGNC Symbol;Acc:HGNC:18798]|ENSG00000070214|ENST00000374720	4519.49	4302.79	2694.61	2407.71	2743.84	763.126	0.513565	0.149856	0.155138
ENSP00000320516;ENSP00000391429;ENSP00000396273;ENSP00000399022;ENSP00000404944	6	182.16	EHD1	EHD1|HGNC Symbol|EH domain containing 1 [Source:HGNC Symbol;Acc:HGNC:3242]|ENSG00000110047|ENST00000320631	61209.8	60520.2	39829.3	33935.7	46538.2	18808.6	0.614527	0.150345	0.155191
ENSP00000233242;ENSP00000382200	11	282.14	APOB	APOB|HGNC Symbol|apolipoprotein B [Source:HGNC Symbol;Acc:HGNC:603]|ENSG00000084674|ENST00000233242	250791	307372	208582	136933	202246	218977	0.727956	0.150808	0.155216
ENSP00000222693	1	22.25	CAV2	CAV2|HGNC Symbol|caveolin 2 [Source:HGNC Symbol;Acc:HGNC:1528]|ENSG00000105971|ENST00000222693	22429.3	16577.7	13343.9	8445.09	16718.6	6512.19	0.605069	0.152905	0.156918
ENSP00000339191;ENSP00000377110;ENSP00000377113	4	87.2	CAV1	CAV1|HGNC Symbol|caveolin 1 [Source:HGNC Symbol;Acc:HGNC:1527]|ENSG00000105974|ENST00000341049	68416.4	73992.9	50603.4	43283.9	55924.4	22566.4	0.630916	0.154545	0.158143
ENSP00000385157	1	14.28	ACSL3	ACSL3|HGNC Symbol|acyl-CoA synthetase long-chain family member 3 [Source:HGNC Symbol;Acc:HGNC:3570]|ENSG00000123983|ENST00000407441	877.9	1400.54	936.632	10.735	277.217	599.525	0.276037	0.157219	0.160416
ENSP00000356789	2	29.16	ATP1B1	ATP1B1|HGNC Symbol|ATPase, Na+/K+ transporting, beta 1 polypeptide [Source:HGNC Symbol;Acc:HGNC:804]|ENSG00000143153|ENST00000367815	7145.36	6109.67	4632.66	4855.08	3888.62	1554.24	0.5757	0.157804	0.16055
ENSP00000340698	1	15.57	GIPC1	GIPC1|HGNC Symbol|GIPC PDZ domain containing family member 1 [Source:HGNC Symbol;Acc:HGNC:1226]|ENSG00000123159|ENST00000345425	3181.76	3382.15	2748.9	1995.79	3130.05	1534.18	0.715147	0.158566	0.160837
ENSP00000278742	1	21.5	ST14	ST14|HGNC Symbol|suppression of tumorigenicity 14 [Source:HGNC Symbol;Acc:HGNC:11344]|ENSG00000149418|ENST00000278742	736.854	686.1	318.172	231.294	442.403	72.5459	0.428597	0.158994	0.160837
ENSP00000293831;ENSP00000415878	2	50.52	EIF4A1	EIF4A1|HGNC Symbol|eukaryotic translation initiation factor 4A1 [Source:HGNC Symbol;Acc:HGNC:3282]|ENSG00000161960|ENST00000293831	4171.96	4845.15	4796.92	3276.53	4230.52	1734.5	0.668997	0.159582	0.160971
ENSP00000252252;ENSP00000224237;ENSP00000257951;ENSP00000479984	2	794.53	KRT6B	KRT6B|HGNC Symbol|keratin 6B, type II [Source:HGNC Symbol;Acc:HGNC:6444]|ENSG00000185479|ENST00000252252	7091.47	1898.93	165572	4362.87	663.383	186.987	0.0298646	0.160071	0.161006
ENSP00000369497	1	19.11	BRCA2	BRCA2|HGNC Symbol|breast cancer 2 [Source:HGNC Symbol;Acc:HGNC:1101]|ENSG00000139618|ENST00000380152	4720.34	7075.5	4584.85	2191.58	4668.97	3811.27	0.651488	0.161523	0.162006
ENSP00000309474	1	19.36	PSMD1	PSMD1|HGNC Symbol|proteasome 26S subunit, non-ATPase 1 [Source:HGNC Symbol;Acc:HGNC:9554]|ENSG00000173692|ENST00000308696	4476.34	3980.32	2690.63	1824.64	3470.67	2127.25	0.665862	0.162546	0.162571
ENSP00000371626;ENSP00000259043	2	48.18	TRA2B	TRA2B|HGNC Symbol|transformer 2 beta homolog (Drosophila) [Source:HGNC Symbol;Acc:HGNC:10781]|ENSG00000136527|ENST00000382191	2036.09	1547.34	1539.07	2425.08	6806.95	2072.11	2.20677	0.165402	0.164689
ENSP00000304669;ENSP00000341500;ENSP00000384638;ENSP00000387073;ENSP00000389714;ENSP00000427821;ENSP00000428044;ENSP00000429142;ENSP00000429457;ENSP00000429636;ENSP00000430240;ENSP00000430626;ENSP00000438476;ENSP00000441705;ENSP00000486160	13	339.04	CTNNA1	CTNNA1|HGNC Symbol|catenin alpha 1 [Source:HGNC Symbol;Acc:HGNC:2509]|ENSG00000044115|ENST00000302763	142511	124145	77623.9	61905.5	103371	39625.5	0.595162	0.165593	0.164689
ENSP00000285735	1	22.87	RHOC	RHOC|HGNC Symbol|ras homolog family member C [Source:HGNC Symbol;Acc:HGNC:669]|ENSG00000155366|ENST00000285735	12613.3	13360.6	8145.26	6767.75	8344.92	9508.09	0.72161	0.166062	0.164693
ENSP00000225655;ENSP00000460363;ENSP00000465019	3	66.76	PFN1	PFN1|HGNC Symbol|profilin 1 [Source:HGNC Symbol;Acc:HGNC:8881]|ENSG00000108518|ENST00000225655	37465.9	21710	29705	2852.48	17750.5	18796.9	0.443289	0.166876	0.164998
ENSP00000374205	1	19.25	TBR1	TBR1|HGNC Symbol|T-box, brain 1 [Source:HGNC Symbol;Acc:HGNC:11590]|ENSG00000136535|ENST00000389554	2523.37	4140.47	2081.35	1624.76	2068.12	403.211	0.468381	0.167319	0.164998
ENSP00000437604;ENSP00000453186	2	42.61	B2M	B2M|HGNC Symbol|beta-2-microglobulin [Source:HGNC Symbol;Acc:HGNC:914]|ENSG00000166710|ENST00000544417	17296.4	10386.7	14088.7	875.206	7877.12	8190.44	0.405602	0.1679	0.164998
ENSP00000262722	4	80.44	FBLN1	FBLN1|HGNC Symbol|fibulin 1 [Source:HGNC Symbol;Acc:HGNC:3600]|ENSG00000077942|ENST00000262722	4282.19	3133.7	3463.48	3808.18	4606.13	6163.67	1.33997	0.168371	0.164998
ENSP00000349705	1	18.1	TOP3B	TOP3B|HGNC Symbol|topoisomerase (DNA) III beta [Source:HGNC Symbol;Acc:HGNC:11993]|ENSG00000100038|ENST00000357179	9048.63	11869.9	9663.94	1886.4	5287.2	9435.99	0.543109	0.169316	0.164998
ENSP00000327336	1	19.82	BGN	BGN|HGNC Symbol|biglycan [Source:HGNC Symbol;Acc:HGNC:1044]|ENSG00000182492|ENST00000331595	565.21	655.608	403.455	671.687	1088.1	630.746	1.47175	0.169515	0.164998
ENSP00000269576;ENSP00000264651;ENSP00000301656;ENSP00000305263	22	1031.21	KRT10	KRT10|HGNC Symbol|keratin 10, type I [Source:HGNC Symbol;Acc:HGNC:6413]|ENSG00000186395|ENST00000269576	3.15778e+07	4.3471e+06	2.48193e+06	3.07923e+06	1.01269e+06	1.648e+06	0.149451	0.169776	0.164998
ENSP00000341885;ENSP00000433034;ENSP00000433170	3	76.17	RPS2	RPS2|HGNC Symbol|ribosomal protein S2 [Source:HGNC Symbol;Acc:HGNC:10404]|ENSG00000140988|ENST00000343262	23187.1	19866.6	18427.4	13669.9	16345	3952.15	0.552482	0.170098	0.164998
ENSP00000369317;ENSP00000252245	2	815.59	KRT6A	KRT6A|HGNC Symbol|keratin 6A, type II [Source:HGNC Symbol;Acc:HGNC:6443]|ENSG00000205420|ENST00000330722	35394.3	30965.7	279555	30706.6	15897.2	15028.5	0.178172	0.171726	0.166122
ENSP00000256196;ENSP00000246792;ENSP00000403282;ENSP00000435453;ENSP00000436190	3	67.45	RRAS2	RRAS2|HGNC Symbol|related RAS viral (r-ras) oncogene homolog 2 [Source:HGNC Symbol;Acc:HGNC:17271]|ENSG00000133818|ENST00000256196	21013.5	20073.6	14719.6	14179.4	17036.5	10432.9	0.746305	0.173207	0.166446
ENSP00000357722	2	48.67	S100A8	S100A8|HGNC Symbol|S100 calcium binding protein A8 [Source:HGNC Symbol;Acc:HGNC:10498]|ENSG00000143546|ENST00000368733	2680.52	2884.49	75572.6	1374.36	1652.34	1044.81	0.0501803	0.173261	0.166446
ENSP00000292644	2	37.03	PSMC2	PSMC2|HGNC Symbol|proteasome 26S subunit, ATPase 2 [Source:HGNC Symbol;Acc:HGNC:9548]|ENSG00000161057|ENST00000292644	3465.93	3911.94	2537.45	1921.56	3109.68	1004.43	0.608721	0.173472	0.166446
ENSP00000238081;ENSP00000218006;ENSP00000259119;ENSP00000398990	2	153	YWHAQ	YWHAQ|HGNC Symbol|tyrosine 3-monooxygenase/tryptophan 5-monooxygenase activation protein, theta [Source:HGNC Symbol;Acc:HGNC:12854]|ENSG00000134308|ENST00000238081	26108	16090.4	18358.1	7166.52	18651.4	12542.5	0.633466	0.179236	0.171513
ENSP00000364721	1	21.69	MAPRE1	MAPRE1|HGNC Symbol|microtubule associated protein RP/EB family member 1 [Source:HGNC Symbol;Acc:HGNC:6890]|ENSG00000101367|ENST00000375571	4175.81	4476.7	2608.5	2283.63	3457.09	1669.08	0.658005	0.182333	0.174005
ENSP00000357698	1	14.81	S100A2	S100A2|HGNC Symbol|S100 calcium binding protein A2 [Source:HGNC Symbol;Acc:HGNC:10492]|ENSG00000196754|ENST00000368709	35529.1	35928.9	36248.5	15276.1	28218.9	33964.2	0.71917	0.187456	0.177737
ENSP00000296511;ENSP00000421421;ENSP00000424106;ENSP00000424199;ENSP00000427135	6	136.84	ANXA5	ANXA5|HGNC Symbol|annexin A5 [Source:HGNC Symbol;Acc:HGNC:543]|ENSG00000164111|ENST00000296511	35156.4	28642.3	31101	20470.1	30770.4	26410.6	0.818244	0.187903	0.177737
ENSP00000265447;ENSP00000405009	5	94.65	ANXA11	ANXA11|HGNC Symbol|annexin A11 [Source:HGNC Symbol;Acc:HGNC:535]|ENSG00000122359|ENST00000265447	12622.2	14137.3	9372.09	8907.39	11067.6	5841.59	0.714515	0.187972	0.177737
ENSP00000335290	1	23.8	PLTP	PLTP|HGNC Symbol|phospholipid transfer protein [Source:HGNC Symbol;Acc:HGNC:9093]|ENSG00000100979|ENST00000354050	7239.89	6769.68	6513.84	2713.69	4753.23	6838.61	0.697035	0.188251	0.177737
ENSP00000350425	3	76.78	APOA4	APOA4|HGNC Symbol|apolipoprotein A-IV [Source:HGNC Symbol;Acc:HGNC:602]|ENSG00000110244|ENST00000357780	96821	118203	116557	19531.1	54491.9	111554	0.559673	0.188825	0.177805
ENSP00000467513	1	24.53	CTB-50L17.10	CTB-50L17.10|Clone-based (Vega)|Hepatoma-derived growth factor-related protein 2 [Source:UniProtKB/Swiss-Prot;Acc:Q7Z4V5]|ENSG00000167674|ENST00000592417	328.234	385.926	892.936	540.468	1245.78	1164.45	1.83604	0.190404	0.178468
ENSP00000328980	1	13.98	DNAH14	DNAH14|HGNC Symbol|dynein, axonemal, heavy chain 14 [Source:HGNC Symbol;Acc:HGNC:2945]|ENSG00000185842|ENST00000327794	226.61	272.922	102.498	22.2444	72.5994	171.397	0.442239	0.190915	0.178468
ENSP00000338200;ENSP00000323534;ENSP00000348285;ENSP00000392565;ENSP00000398907;ENSP00000399538;ENSP00000416139	28	736.66	FN1	FN1|HGNC Symbol|fibronectin 1 [Source:HGNC Symbol;Acc:HGNC:3778]|ENSG00000115414|ENST00000336916	714733	869668	403799	266796	589012	339258	0.601079	0.191041	0.178468
ENSP00000353731	1	18.77	DPP4	DPP4|HGNC Symbol|dipeptidyl-peptidase 4 [Source:HGNC Symbol;Acc:HGNC:3009]|ENSG00000197635|ENST00000360534	50.2971	25.1181	83.5482	3.24091	66.3647	0	0.437872	0.193258	0.180064
ENSP00000331678;ENSP00000216268;ENSP00000435383	4	101.78	PKP3	PKP3|HGNC Symbol|plakophilin 3 [Source:HGNC Symbol;Acc:HGNC:9025]|ENSG00000184363|ENST00000331563	13835.5	15584.9	8585.94	7857.73	10747.4	2923.06	0.566436	0.195483	0.180649
ENSP00000217402	2	48.96	CHMP4B	CHMP4B|HGNC Symbol|charged multivesicular body protein 4B [Source:HGNC Symbol;Acc:HGNC:16171]|ENSG00000101421|ENST00000217402	10710.7	8342.95	5246.5	4903.3	6723.96	4713.57	0.672459	0.195969	0.180649
ENSP00000217289	1	16.04	FERMT1	FERMT1|HGNC Symbol|fermitin family member 1 [Source:HGNC Symbol;Acc:HGNC:15889]|ENSG00000101311|ENST00000217289	4527.17	4310.67	2815.74	1907.3	4052.13	1389.03	0.630574	0.196422	0.180649
ENSP00000301653;ENSP00000167588;ENSP00000225550;ENSP00000251643;ENSP00000254043;ENSP00000334798;ENSP00000355124;ENSP00000377544;ENSP00000409282;ENSP00000466625;ENSP00000467105;ENSP00000467124	18	804.7	KRT16	KRT16|HGNC Symbol|keratin 16, type I [Source:HGNC Symbol;Acc:HGNC:6423]|ENSG00000186832|ENST00000301653	142742	43101.4	1.65878e+06	66778.1	31256.4	28595.5	0.068648	0.196655	0.180649
ENSP00000287169	1	25.98	ZDHHC5	ZDHHC5|HGNC Symbol|zinc finger, DHHC-type containing 5 [Source:HGNC Symbol;Acc:HGNC:18472]|ENSG00000156599|ENST00000287169	3952.08	2886.69	1622.68	1042.04	2704.94	828.177	0.540706	0.19693	0.180649
ENSP00000009589	1	24.9	RPS20	RPS20|HGNC Symbol|ribosomal protein S20 [Source:HGNC Symbol;Acc:HGNC:10405]|ENSG00000008988|ENST00000009589	1381.5	1609.2	1027.73	879.197	1301.16	780.342	0.736779	0.197512	0.180649
ENSP00000363500	1	14.47	CLIC4	CLIC4|HGNC Symbol|chloride intracellular channel 4 [Source:HGNC Symbol;Acc:HGNC:13518]|ENSG00000169504|ENST00000374379	8885.85	6403.93	6732.96	3610.57	6312.42	6302.3	0.736752	0.197837	0.180649
ENSP00000264870	1	15.18	F13A1	F13A1|HGNC Symbol|coagulation factor XIII, A1 polypeptide [Source:HGNC Symbol;Acc:HGNC:3531]|ENSG00000124491|ENST00000264870	779.157	753.92	759.291	953.913	1742.58	799.204	1.52493	0.198268	0.180649
ENSP00000357727	2	31.02	S100A9	S100A9|HGNC Symbol|S100 calcium binding protein A9 [Source:HGNC Symbol;Acc:HGNC:10499]|ENSG00000163220|ENST00000368738	7087.6	5358.1	80791.3	5099.37	2786.84	3722.23	0.124505	0.198479	0.180649
ENSP00000430242	2	51.67	SBSN	SBSN|HGNC Symbol|suprabasin [Source:HGNC Symbol;Acc:HGNC:24950]|ENSG00000189001|ENST00000452271	16552.7	966.498	965.045	1067.67	145.402	581.571	0.0970906	0.199354	0.18085
ENSP00000384880	1	20.88	FAM49B	FAM49B|HGNC Symbol|family with sequence similarity 49 member B [Source:HGNC Symbol;Acc:HGNC:25216]|ENSG00000153310|ENST00000401979	2223.21	1486.68	1347.31	45.3606	1795.55	383.68	0.439886	0.199721	0.18085
ENSP00000236671;ENSP00000402586;ENSP00000404902	2	31.67	CTSD	CTSD|HGNC Symbol|cathepsin D [Source:HGNC Symbol;Acc:HGNC:2529]|ENSG00000117984|ENST00000236671	14424.2	3205.91	2407.94	3290.39	1272.01	1517.48	0.303416	0.202657	0.18304
ENSP00000351527;ENSP00000431208;ENSP00000432623;ENSP00000434202	7	138.95	CTNND1	CTNND1|HGNC Symbol|catenin delta 1 [Source:HGNC Symbol;Acc:HGNC:2515]|ENSG00000198561|ENST00000358694	46362.5	42627.4	24419.8	24533.7	32773	14956.8	0.63719	0.203258	0.183116
ENSP00000357564;ENSP00000480103	1	40.78	RAB13	RAB13|HGNC Symbol|RAB13, member RAS oncogene family [Source:HGNC Symbol;Acc:HGNC:9762]|ENSG00000143545|ENST00000368575	2099.12	2693.07	1647.27	1393.32	2034.48	732.84	0.646116	0.204348	0.183631
ENSP00000360882	1	25.87	COL5A1	COL5A1|HGNC Symbol|collagen, type V, alpha 1 [Source:HGNC Symbol;Acc:HGNC:2209]|ENSG00000130635|ENST00000371817	12753.7	13670.2	5116.19	4081.39	9283.26	2031.31	0.488139	0.205925	0.18458
ENSP00000236957	1	17.69	EEF1B2	EEF1B2|HGNC Symbol|eukaryotic translation elongation factor 1 beta 2 [Source:HGNC Symbol;Acc:HGNC:3208]|ENSG00000114942|ENST00000236957	705.867	1243.98	1189.54	3783.89	1029.78	1756.84	2.09293	0.209243	0.186389
ENSP00000325905;ENSP00000362820	2	34.27	SRSF7	SRSF7|HGNC Symbol|serine/arginine-rich splicing factor 7 [Source:HGNC Symbol;Acc:HGNC:10789]|ENSG00000115875|ENST00000313117	11127.2	8691.37	8941.49	13793.6	26068.8	9466.76	1.7152	0.209489	0.186389
ENSP00000287916	1	25.79	CLDN12	CLDN12|HGNC Symbol|claudin 12 [Source:HGNC Symbol;Acc:HGNC:2034]|ENSG00000157224|ENST00000287916	2184.98	2079.83	1326.81	1305.88	1690.12	733.02	0.666895	0.209523	0.186389
ENSP00000220325	4	109.98	EHD4	EHD4|HGNC Symbol|EH domain containing 4 [Source:HGNC Symbol;Acc:HGNC:3245]|ENSG00000103966|ENST00000220325	19609.1	20373.7	10430.7	9239.4	15370.8	4265.25	0.572771	0.210339	0.186614
ENSP00000295688	1	21.9	CCT3	CCT3|HGNC Symbol|chaperonin containing TCP1, subunit 3 (gamma) [Source:HGNC Symbol;Acc:HGNC:1616]|ENSG00000163468|ENST00000295688	8176.06	3426.87	2056.17	1687.83	3247.11	986.311	0.433502	0.211017	0.186614
ENSP00000298838;ENSP00000431948;ENSP00000437252	3	53.58	PACSIN3	PACSIN3|HGNC Symbol|protein kinase C and casein kinase substrate in neurons 3 [Source:HGNC Symbol;Acc:HGNC:8572]|ENSG00000165912|ENST00000298838	3711.2	4012.7	2347.48	2206.55	2918.55	778.079	0.586134	0.211357	0.186614
ENSP00000220849	1	22.48	EIF3E	EIF3E|HGNC Symbol|eukaryotic translation initiation factor 3 subunit E [Source:HGNC Symbol;Acc:HGNC:3277]|ENSG00000104408|ENST00000220849	59.0519	117.875	0	202.762	1147.17	70.1604	8.02644	0.212358	0.187031
ENSP00000388526;ENSP00000390225	1	87.04	HLA-A	HLA-A|HGNC Symbol|major histocompatibility complex, class I, A [Source:HGNC Symbol;Acc:HGNC:4931]|ENSG00000235657|ENST00000438861	2606.42	1414.41	716.737	0	480.304	429.319	0.192002	0.215379	0.188649
ENSP00000352288	1	14.94	PLXNB2	PLXNB2|HGNC Symbol|plexin B2 [Source:HGNC Symbol;Acc:HGNC:9104]|ENSG00000196576|ENST00000359337	558.529	669.577	351.388	44.9562	811.567	53.0817	0.575884	0.215938	0.188649
ENSP00000289359	1	19.72	MITD1	MITD1|HGNC Symbol|microtubule interacting and trafficking domain containing 1 [Source:HGNC Symbol;Acc:HGNC:25207]|ENSG00000158411|ENST00000289359	1883.01	2224.14	1562.69	1068.04	2057.47	731.851	0.68033	0.216027	0.188649
ENSP00000348442	1	24.02	PSMD12	PSMD12|HGNC Symbol|proteasome 26S subunit, non-ATPase 12 [Source:HGNC Symbol;Acc:HGNC:9557]|ENSG00000197170|ENST00000356126	2194.8	3238.3	2872.64	1164.87	3244.37	762.19	0.622633	0.216326	0.188649
ENSP00000364321	3	69.57	C4B	C4B|HGNC Symbol|complement component 4B (Chido blood group) [Source:HGNC Symbol;Acc:HGNC:1324]|ENSG00000228454|ENST00000375177	83877	103160	75784.2	19214.4	52767.7	87796.8	0.607937	0.217814	0.18948
ENSP00000340329	1	16.47	CAPRIN1	CAPRIN1|HGNC Symbol|cell cycle associated protein 1 [Source:HGNC Symbol;Acc:HGNC:6743]|ENSG00000135387|ENST00000341394	2431.72	3108.9	2472.78	2440.66	2365.8	1493.03	0.786118	0.219841	0.190442
ENSP00000216190;ENSP00000385212;ENSP00000390438;ENSP00000391061	7	147.24	EIF3D	EIF3D|HGNC Symbol|eukaryotic translation initiation factor 3 subunit D [Source:HGNC Symbol;Acc:HGNC:3278]|ENSG00000100353|ENST00000216190	14813.7	20443.4	12020.7	36555.9	40265	13309.9	1.90641	0.219996	0.190442
ENSP00000265100	1	24.08	RPL26L1	RPL26L1|HGNC Symbol|ribosomal protein L26 like 1 [Source:HGNC Symbol;Acc:HGNC:17050]|ENSG00000037241|ENST00000265100	1456.48	2019.02	1296.59	995.065	1568.24	428.209	0.626876	0.222902	0.192487
ENSP00000325223	1	18.31	TCOF1	TCOF1|HGNC Symbol|Treacher Collins-Franceschetti syndrome 1 [Source:HGNC Symbol;Acc:HGNC:11654]|ENSG00000070814|ENST00000323668	1718.88	1559.62	1732.09	4459.7	3047.45	1434.7	1.78459	0.22647	0.195092
ENSP00000349860	1	61.19	GFPT1	GFPT1|HGNC Symbol|glutamine--fructose-6-phosphate transaminase 1 [Source:HGNC Symbol;Acc:HGNC:4241]|ENSG00000198380|ENST00000357308	1544.27	2204.37	1377	1251.36	1559.39	571.834	0.659934	0.227318	0.195285
ENSP00000296129;ENSP00000399342	5	87.02	CDCP1	CDCP1|HGNC Symbol|CUB domain containing protein 1 [Source:HGNC Symbol;Acc:HGNC:24357]|ENSG00000163814|ENST00000296129	125441	21143.3	14744.7	13896.1	13260	12614.8	0.24652	0.228493	0.195285
ENSP00000356453	1	26.21	PRG4	PRG4|HGNC Symbol|proteoglycan 4 [Source:HGNC Symbol;Acc:HGNC:9364]|ENSG00000116690|ENST00000367483	1944.22	4165.49	712.675	83.6209	1633.07	573.453	0.335682	0.228627	0.195285
ENSP00000322147;ENSP00000349944;ENSP00000489133	5	137.54	RTN4	RTN4|HGNC Symbol|reticulon 4 [Source:HGNC Symbol;Acc:HGNC:14085]|ENSG00000115310|ENST00000317610	28530.8	30216	10884.8	50987.8	75883.6	20858.5	2.12159	0.228899	0.195285
ENSP00000265462	2	31.95	PRDX5	PRDX5|HGNC Symbol|peroxiredoxin 5 [Source:HGNC Symbol;Acc:HGNC:9355]|ENSG00000126432|ENST00000265462	3878.66	3188.55	2761.77	191.998	2984.66	1692.19	0.495356	0.231338	0.196842
ENSP00000230419;ENSP00000420186	2	40.45	PTK7	PTK7|HGNC Symbol|protein tyrosine kinase 7 (inactive) [Source:HGNC Symbol;Acc:HGNC:9618]|ENSG00000112655|ENST00000230419	6901.14	5029.2	3394.61	6802.6	5688.58	7927.24	1.33236	0.231837	0.196842
ENSP00000270625;ENSP00000470447;ENSP00000471873	2	47.64	RPS11	RPS11|HGNC Symbol|ribosomal protein S11 [Source:HGNC Symbol;Acc:HGNC:10384]|ENSG00000142534|ENST00000270625	11242.8	11136.5	12123.1	8332.81	12274.4	5287.31	0.750514	0.23274	0.197137
ENSP00000371138	1	30.31	FKBP1A	FKBP1A|HGNC Symbol|FK506 binding protein 1A [Source:HGNC Symbol;Acc:HGNC:3711]|ENSG00000088832|ENST00000381719	20598.2	8940.56	14388.5	197.584	8340.96	8358.45	0.384658	0.239933	0.202417
ENSP00000318520	2	32.98	PROM2	PROM2|HGNC Symbol|prominin 2 [Source:HGNC Symbol;Acc:HGNC:20685]|ENSG00000155066|ENST00000317668	1456.26	2154.26	1251.56	927.984	1701.85	656.278	0.675866	0.240118	0.202417
ENSP00000351094;ENSP00000360543	2	41.02	MYOF	MYOF|HGNC Symbol|myoferlin [Source:HGNC Symbol;Acc:HGNC:3656]|ENSG00000138119|ENST00000358334	2677.57	2730.72	1307.48	1105.15	2209.43	803.688	0.613223	0.241742	0.203302
ENSP00000336725	1	21.89	DDX3Y	DDX3Y|HGNC Symbol|DEAD (Asp-Glu-Ala-Asp) box helicase 3, Y-linked [Source:HGNC Symbol;Acc:HGNC:2699]|ENSG00000067048|ENST00000336079	265.812	399.739	392.789	91.1971	497.511	20.6836	0.5758	0.244679	0.205285
ENSP00000252490	1	23.41	APOC4-APOC2	APOC4-APOC2|HGNC Symbol|APOC4-APOC2 readthrough (NMD candidate) [Source:HGNC Symbol;Acc:HGNC:44426]|ENSG00000224916|ENST00000252490	6830.32	10479.9	7920.96	4454.74	4602.67	9275.86	0.726612	0.249001	0.20816
ENSP00000367811	2	41.97	ITM2B	ITM2B|HGNC Symbol|integral membrane protein 2B [Source:HGNC Symbol;Acc:HGNC:6174]|ENSG00000136156|ENST00000378549	4813.44	6637.05	2275.01	2760.23	3443.16	1506.29	0.561704	0.249282	0.20816
ENSP00000377958;ENSP00000443061	3	51.16	CCT4	CCT4|HGNC Symbol|chaperonin containing TCP1, subunit 4 (delta) [Source:HGNC Symbol;Acc:HGNC:1617]|ENSG00000115484|ENST00000394440	15847.4	9707.02	6191.71	6261.04	9112.14	3453.78	0.593047	0.251032	0.209128
ENSP00000263574;ENSP00000434059	6	117.6	APLP2	APLP2|HGNC Symbol|amyloid beta (A4) precursor-like protein 2 [Source:HGNC Symbol;Acc:HGNC:598]|ENSG00000084234|ENST00000263574	13352.1	6738.06	5034.22	29747.4	8663.83	11523.8	1.98751	0.254677	0.211667
ENSP00000305860	1	24.73	HNRNPD	HNRNPD|HGNC Symbol|heterogeneous nuclear ribonucleoprotein D [Source:HGNC Symbol;Acc:HGNC:5036]|ENSG00000138668|ENST00000352301	4693.96	4929.64	2831.92	2447.53	4034.78	2593.74	0.728677	0.257429	0.213453
ENSP00000310861;ENSP00000311997;ENSP00000449159	33	1518.35	KRT2	KRT2|HGNC Symbol|keratin 2, type II [Source:HGNC Symbol;Acc:HGNC:6439]|ENSG00000172867|ENST00000309680	3.05912e+07	1.39587e+06	768961	1.36632e+06	381246	549331	0.0701215	0.259068	0.21431
ENSP00000315685	1	22.5	BAIAP2	BAIAP2|HGNC Symbol|BAI1-associated protein 2 [Source:HGNC Symbol;Acc:HGNC:947]|ENSG00000175866|ENST00000321280	1312.05	922.419	816.031	493.184	1195.95	415.72	0.690001	0.263279	0.217286
ENSP00000262455	1	24.29	ERP44	ERP44|HGNC Symbol|endoplasmic reticulum protein 44 [Source:HGNC Symbol;Acc:HGNC:18311]|ENSG00000023318|ENST00000262455	1415.89	2192.1	1443.3	1053.68	1812.69	516.005	0.669605	0.266103	0.219105
ENSP00000249700	1	23.52	TMOD2	TMOD2|HGNC Symbol|tropomodulin 2 [Source:HGNC Symbol;Acc:HGNC:11872]|ENSG00000128872|ENST00000249700	69333.4	98182.7	82220.9	46715.1	47624.8	94786.5	0.757302	0.268549	0.220606
ENSP00000262027	1	16.6	MARS	MARS|HGNC Symbol|methionyl-tRNA synthetase [Source:HGNC Symbol;Acc:HGNC:6898]|ENSG00000166986|ENST00000262027	1464.76	1784.13	929.593	610.857	1668.21	140.582	0.579073	0.273373	0.224049
ENSP00000353552	2	40.38	HNRNPK	HNRNPK|HGNC Symbol|heterogeneous nuclear ribonucleoprotein K [Source:HGNC Symbol;Acc:HGNC:5044]|ENSG00000165119|ENST00000360384	7396.46	10828.7	6974.35	6119.46	8475.51	4652.59	0.763806	0.275172	0.224948
ENSP00000287038	1	23.23	RPL30	RPL30|HGNC Symbol|ribosomal protein L30 [Source:HGNC Symbol;Acc:HGNC:10333]|ENSG00000156482|ENST00000287038	1704.9	2484.89	1493.45	1087.67	2138.93	694.221	0.689891	0.27574	0.224948
ENSP00000336799;ENSP00000301072;ENSP00000318197;ENSP00000318575;ENSP00000396212;ENSP00000446613;ENSP00000448211;ENSP00000448648	5	220.61	TUBA1B	TUBA1B|HGNC Symbol|tubulin alpha 1b [Source:HGNC Symbol;Acc:HGNC:18809]|ENSG00000123416|ENST00000336023	191585	190856	161005	141679	194658	119945	0.839609	0.277971	0.226246
ENSP00000265132	1	19.57	AMBP	AMBP|HGNC Symbol|alpha-1-microglobulin/bikunin precursor [Source:HGNC Symbol;Acc:HGNC:453]|ENSG00000106927|ENST00000265132	5272.38	5515.79	5470.17	3455.1	2611.77	6467.47	0.770948	0.28103	0.227761
ENSP00000377640	3	87.07	RPL24	RPL24|HGNC Symbol|ribosomal protein L24 [Source:HGNC Symbol;Acc:HGNC:10325]|ENSG00000114391|ENST00000394077	28180.2	21160.3	14026	16066.9	18847.3	7626.22	0.671338	0.281118	0.227761
ENSP00000342026	1	14.32	PRDX6	PRDX6|HGNC Symbol|peroxiredoxin 6 [Source:HGNC Symbol;Acc:HGNC:16753]|ENSG00000117592|ENST00000340385	911.748	1167.87	1212.05	216.33	808.665	1110.76	0.648836	0.282598	0.228437
ENSP00000339001;ENSP00000259818;ENSP00000318697;ENSP00000320295;ENSP00000365578;ENSP00000450538;ENSP00000450765;ENSP00000451617;ENSP00000469936	2	186.17	TUBB	TUBB|HGNC Symbol|tubulin beta class I [Source:HGNC Symbol;Acc:HGNC:20778]|ENSG00000196230|ENST00000327892	36919.1	31977.9	29242.4	27797.9	33568.6	23037.6	0.860044	0.285334	0.230124
ENSP00000269122;ENSP00000441158;ENSP00000461977;ENSP00000462252;ENSP00000465200	18	361.15	CLTC	CLTC|HGNC Symbol|clathrin, heavy chain (Hc) [Source:HGNC Symbol;Acc:HGNC:2092]|ENSG00000141367|ENST00000269122	74385.6	73974.7	63886.5	49750.6	80878.6	32531.4	0.768731	0.286175	0.230277
ENSP00000293308;ENSP00000253408;ENSP00000329243;ENSP00000447040;ENSP00000450340	2	185.21	KRT8	KRT8|HGNC Symbol|keratin 8, type II [Source:HGNC Symbol;Acc:HGNC:6446]|ENSG00000170421|ENST00000293308	3499.43	3816.89	2586.44	1796.09	3830.96	1802.65	0.750266	0.2869	0.230337
ENSP00000352834	1	16.28	MYO1C	MYO1C|HGNC Symbol|myosin IC [Source:HGNC Symbol;Acc:HGNC:7597]|ENSG00000197879|ENST00000359786	3277.11	3785.55	2228.34	1966.15	3370.03	730.63	0.652977	0.288404	0.231021
ENSP00000215727	1	15.22	SERPIND1	SERPIND1|HGNC Symbol|serpin peptidase inhibitor, clade D (heparin cofactor), member 1 [Source:HGNC Symbol;Acc:HGNC:4838]|ENSG00000099937|ENST00000215727	3291.23	2988.95	3062.92	840.68	1974.76	3729.52	0.700513	0.289699	0.231534
ENSP00000393417	1	18.89	CASP14	CASP14|HGNC Symbol|caspase 14 [Source:HGNC Symbol;Acc:HGNC:1502]|ENSG00000105141|ENST00000427043	7069.79	2212.58	955.775	1297.38	619.162	1711.27	0.354343	0.291156	0.232175
ENSP00000318646	1	13.29	RPS15A	RPS15A|HGNC Symbol|ribosomal protein S15a [Source:HGNC Symbol;Acc:HGNC:10389]|ENSG00000134419|ENST00000322989	2021.33	2567.15	2030.46	2118.7	1903.15	687.623	0.711516	0.29219	0.232476
ENSP00000238497;ENSP00000349356	2	42.66	VPS4B	VPS4B|HGNC Symbol|vacuolar protein sorting 4 homolog B (S. cerevisiae) [Source:HGNC Symbol;Acc:HGNC:10895]|ENSG00000119541|ENST00000238497	562.465	1006.11	407.889	1839.77	2095.29	450.75	2.21902	0.294625	0.233613
ENSP00000356399	1	37.03	CFH	CFH|HGNC Symbol|complement factor H [Source:HGNC Symbol;Acc:HGNC:4883]|ENSG00000000971|ENST00000367429	796.26	321.357	526.772	548.056	1544.49	696.425	1.69605	0.29494	0.233613
ENSP00000261173;ENSP00000263519;ENSP00000324172;ENSP00000447096	3	69.29	ATP2B1	ATP2B1|HGNC Symbol|ATPase, Ca++ transporting, plasma membrane 1 [Source:HGNC Symbol;Acc:HGNC:814]|ENSG00000070961|ENST00000261173	9532.97	7685.47	5621.04	2903.13	9360.83	3783.1	0.702601	0.297138	0.23483
ENSP00000269296	1	24.25	MINK1	MINK1|HGNC Symbol|misshapen-like kinase 1 [Source:HGNC Symbol;Acc:HGNC:17565]|ENSG00000141503|ENST00000347992	4086.3	4626.23	2728.33	2800.69	3885.2	1235.36	0.692365	0.299331	0.235905
ENSP00000253788	1	22.18	RPL27	RPL27|HGNC Symbol|ribosomal protein L27 [Source:HGNC Symbol;Acc:HGNC:10328]|ENSG00000131469|ENST00000253788	2856.75	3632.38	2070.26	1976.34	2957.58	1393.06	0.739186	0.299832	0.235905
ENSP00000436464	1	21.08	DEPDC1	DEPDC1|HGNC Symbol|DEP domain containing 1 [Source:HGNC Symbol;Acc:HGNC:22949]|ENSG00000024526|ENST00000489862	5665.06	6370.87	4616.59	3688.64	3348.22	6264.35	0.79875	0.302484	0.237464
ENSP00000264161	1	22.98	DARS	DARS|HGNC Symbol|aspartyl-tRNA synthetase [Source:HGNC Symbol;Acc:HGNC:2678]|ENSG00000115866|ENST00000264161	1083.35	1684.15	904.257	664.897	1451.79	354.308	0.672973	0.306464	0.240056
ENSP00000386458	1	18.25	PRPF40A	PRPF40A|HGNC Symbol|pre-mRNA processing factor 40 homolog A [Source:HGNC Symbol;Acc:HGNC:16463]|ENSG00000196504|ENST00000410080	312.285	430.707	168.484	470.318	684.986	270.764	1.56457	0.308416	0.241042
ENSP00000368025	1	18.43	WDR87	WDR87|HGNC Symbol|WD repeat domain 87 [Source:HGNC Symbol;Acc:HGNC:29934]|ENSG00000171804|ENST00000303868	49819.6	50338.2	40381.3	37425.7	50714.7	24355.3	0.800458	0.309084	0.241042
ENSP00000360869	1	17.1	IFIT1	IFIT1|HGNC Symbol|interferon induced protein with tetratricopeptide repeats 1 [Source:HGNC Symbol;Acc:HGNC:5407]|ENSG00000185745|ENST00000371804	179.521	262.028	176.291	140.038	163.161	0	0.49074	0.314074	0.244395
ENSP00000358867	1	43.21	GNAI3	GNAI3|HGNC Symbol|guanine nucleotide binding protein (G protein), alpha inhibiting activity polypeptide 3 [Source:HGNC Symbol;Acc:HGNC:4387]|ENSG00000065135|ENST00000369851	2325.9	2468.07	1565.73	1486.71	2252.39	232.971	0.624568	0.316272	0.245566
ENSP00000264025	1	22.19	PVRL1	PVRL1|HGNC Symbol|poliovirus receptor-related 1 (herpesvirus entry mediator C) [Source:HGNC Symbol;Acc:HGNC:9706]|ENSG00000110400|ENST00000264025	1761.02	2150.74	1135.87	1174.47	1697.62	847.061	0.736811	0.321063	0.24874
ENSP00000376465	1	18.16	GALNT3	GALNT3|HGNC Symbol|polypeptide N-acetylgalactosaminyltransferase 3 [Source:HGNC Symbol;Acc:HGNC:4125]|ENSG00000115339|ENST00000392701	266710	11145.3	7640.57	10724.3	9321.01	4780.75	0.0869577	0.327131	0.252327
ENSP00000312999;ENSP00000232461;ENSP00000266027	3	108.74	GNAI2	GNAI2|HGNC Symbol|guanine nucleotide binding protein (G protein), alpha inhibiting activity polypeptide 2 [Source:HGNC Symbol;Acc:HGNC:4385]|ENSG00000114353|ENST00000313601	18066.6	15624.4	11516.2	10816.7	16738	6489.18	0.753064	0.327342	0.252327
ENSP00000346012	1	14.19	RPL36AL	RPL36AL|HGNC Symbol|ribosomal protein L36a like [Source:HGNC Symbol;Acc:HGNC:10346]|ENSG00000165502|ENST00000298289	1113.82	1093.43	635.28	757.623	918.902	313.309	0.700023	0.327831	0.252327
ENSP00000264893	1	21.83	SEPT11	SEPT11|HGNC Symbol|septin 11 [Source:HGNC Symbol;Acc:HGNC:25589]|ENSG00000138758|ENST00000264893	371.241	460.831	296.88	312.822	379.517	93.5317	0.696107	0.32892	0.252616
ENSP00000286788	1	27.52	CCT8	CCT8|HGNC Symbol|chaperonin containing TCP1, subunit 8 (theta) [Source:HGNC Symbol;Acc:HGNC:1623]|ENSG00000156261|ENST00000286788	2065.45	1329.86	624.126	751.753	1063.61	0	0.451647	0.331107	0.253745
ENSP00000434643;ENSP00000278572;ENSP00000416745;ENSP00000431737;ENSP00000431834;ENSP00000432458;ENSP00000433421;ENSP00000435566;ENSP00000436335;ENSP00000436556	8	175.06	RPS3	RPS3|HGNC Symbol|ribosomal protein S3 [Source:HGNC Symbol;Acc:HGNC:10420]|ENSG00000149273|ENST00000531188	23526.9	32426.8	18156	17139.8	27679.2	7435.22	0.705093	0.337793	0.257928
ENSP00000306382;ENSP00000300119;ENSP00000388140;ENSP00000408454	3	98.16	MYO1B	MYO1B|HGNC Symbol|myosin IB [Source:HGNC Symbol;Acc:HGNC:7596]|ENSG00000128641|ENST00000304164	16060.8	13099.1	10524.8	9543.77	15215.8	4073.46	0.726553	0.338021	0.257928
ENSP00000388208;ENSP00000352656;ENSP00000398100	1	95.79	HLA-B	HLA-B|HGNC Symbol|major histocompatibility complex, class I, B [Source:HGNC Symbol;Acc:HGNC:4932]|ENSG00000232126|ENST00000450871	5576.54	5181.08	2823.35	6596.08	2087.84	114.09	0.647819	0.343479	0.261528
ENSP00000310928	1	16.22	PPARD	PPARD|HGNC Symbol|peroxisome proliferator-activated receptor delta [Source:HGNC Symbol;Acc:HGNC:9235]|ENSG00000112033|ENST00000311565	5233.18	4461.47	10301.7	9512.51	6160.55	11139.9	1.34089	0.345793	0.262523
ENSP00000365081	2	37.92	APOM	APOM|HGNC Symbol|apolipoprotein M [Source:HGNC Symbol;Acc:HGNC:13916]|ENSG00000204444|ENST00000375916	17642.1	23599.3	20130.5	10534.9	13232	25094.7	0.796156	0.346268	0.262523
ENSP00000310088	1	25.2	PTMS	PTMS|HGNC Symbol|parathymosin [Source:HGNC Symbol;Acc:HGNC:9629]|ENSG00000159335|ENST00000309083	352.93	791.514	2453.96	11685.6	560.104	2909.62	4.21167	0.347809	0.263128
ENSP00000435096	3	74.83	RPS25	RPS25|HGNC Symbol|ribosomal protein S25 [Source:HGNC Symbol;Acc:HGNC:10413]|ENSG00000118181|ENST00000527673	8979.22	12817.2	9012.02	9483.38	9522.82	7074.21	0.846535	0.35248	0.266093
ENSP00000362010	2	41.58	ANXA7	ANXA7|HGNC Symbol|annexin A7 [Source:HGNC Symbol;Acc:HGNC:545]|ENSG00000138279|ENST00000372919	7721.51	5233.37	4764.67	4352.59	6316.26	3334.59	0.790282	0.355518	0.267815
ENSP00000259469	1	42.28	RPL35	RPL35|HGNC Symbol|ribosomal protein L35 [Source:HGNC Symbol;Acc:HGNC:10344]|ENSG00000136942|ENST00000348462	3120.46	5230.24	2303.53	2385.75	3575.5	1492.84	0.699637	0.358112	0.268709
ENSP00000225430;ENSP00000463329	1	62.71	RPL19	RPL19|HGNC Symbol|ribosomal protein L19 [Source:HGNC Symbol;Acc:HGNC:10312]|ENSG00000108298|ENST00000225430	5488.82	6446.23	3373.8	5391.95	9634.17	5396.11	1.33402	0.358221	0.268709
ENSP00000251595;ENSP00000380899	4	129.51	HBA2	HBA2|HGNC Symbol|hemoglobin subunit alpha 2 [Source:HGNC Symbol;Acc:HGNC:4824]|ENSG00000188536|ENST00000251595	520549	658369	594626	336300	380440	732880	0.817358	0.361051	0.270258
ENSP00000227667	4	135.59	APOC3	APOC3|HGNC Symbol|apolipoprotein C-III [Source:HGNC Symbol;Acc:HGNC:610]|ENSG00000110245|ENST00000227667	502421	560252	595811	155527	347512	757648	0.760144	0.364524	0.272283
ENSP00000344456	5	137.58	CTNNB1	CTNNB1|HGNC Symbol|catenin beta 1 [Source:HGNC Symbol;Acc:HGNC:2514]|ENSG00000168036|ENST00000349496	51309	38402.6	26315.3	27730.9	38859.5	22595.9	0.76867	0.370056	0.275833
ENSP00000354125;ENSP00000234626;ENSP00000407785;ENSP00000408062	6	141.46	EIF3B	EIF3B|HGNC Symbol|eukaryotic translation initiation factor 3 subunit B [Source:HGNC Symbol;Acc:HGNC:3280]|ENSG00000106263|ENST00000360876	8708.07	10281.3	7948.42	14777.7	16656.1	6807.01	1.4196	0.381316	0.283628
ENSP00000426258	1	15.5	ANK3	ANK3|HGNC Symbol|ankyrin 3, node of Ranvier (ankyrin G) [Source:HGNC Symbol;Acc:HGNC:494]|ENSG00000151150|ENST00000511043	9406.69	967.912	10363.2	5035.38	21145.7	11717.7	1.82752	0.38319	0.284425
ENSP00000335294	1	14.52	HM13	HM13|HGNC Symbol|histocompatibility (minor) 13 [Source:HGNC Symbol;Acc:HGNC:16435]|ENSG00000101294|ENST00000335574	1599.31	1314.29	1089.37	803.012	1864.98	395.779	0.765374	0.384317	0.284665
ENSP00000332604;ENSP00000455277	6	153.25	EIF3C	EIF3C|HGNC Symbol|eukaryotic translation initiation factor 3 subunit C [Source:HGNC Symbol;Acc:HGNC:3279]|ENSG00000184110|ENST00000331666	20706.1	26771.7	18929.8	40748.2	34419.6	17159.8	1.39032	0.38557	0.284997
ENSP00000317597	1	15.71	EPB41	EPB41|HGNC Symbol|erythrocyte membrane protein band 4.1 [Source:HGNC Symbol;Acc:HGNC:3377]|ENSG00000159023|ENST00000349460	607.812	874.251	364.699	300.779	1186.67	0	0.805435	0.38808	0.285288
ENSP00000278412	2	40.72	SSRP1	SSRP1|HGNC Symbol|structure specific recognition protein 1 [Source:HGNC Symbol;Acc:HGNC:11327]|ENSG00000149136|ENST00000278412	259.991	328.011	261.003	1136.85	1100.06	137.169	2.79631	0.38817	0.285288
ENSP00000229319;ENSP00000280704;ENSP00000379385;ENSP00000398015;ENSP00000442680	6	165.02	LDHB	LDHB|HGNC Symbol|lactate dehydrogenase B [Source:HGNC Symbol;Acc:HGNC:6541]|ENSG00000111716|ENST00000350669	51471.8	45899.1	45074.6	23120.2	38754.3	55956.8	0.827203	0.388382	0.285288
ENSP00000337194	1	23.44	PRPF4B	PRPF4B|HGNC Symbol|pre-mRNA processing factor 4B [Source:HGNC Symbol;Acc:HGNC:17346]|ENSG00000112739|ENST00000337659	292.254	452.719	474.749	534.174	1134.98	322.32	1.63273	0.394585	0.289245
ENSP00000264474	1	19.13	CSTA	CSTA|HGNC Symbol|cystatin A [Source:HGNC Symbol;Acc:HGNC:2481]|ENSG00000121552|ENST00000264474	36567.7	9152.72	5723.93	11397	2197.8	8880.52	0.436887	0.396427	0.289379
ENSP00000377865;ENSP00000367336;ENSP00000463014	2	40.32	RPL23	RPL23|HGNC Symbol|ribosomal protein L23 [Source:HGNC Symbol;Acc:HGNC:10316]|ENSG00000125691|ENST00000394332	4482.89	5059.62	3359.31	4325.67	4582.57	184.211	0.704742	0.397006	0.289379
ENSP00000378720;ENSP00000452073	1	30.04	KTN1	KTN1|HGNC Symbol|kinectin 1 [Source:HGNC Symbol;Acc:HGNC:6467]|ENSG00000126777|ENST00000395309	14484.7	3944.58	2865.05	2216.57	2917.09	5215.32	0.485995	0.39722	0.289379
ENSP00000245418	1	14.78	UPF3B	UPF3B|HGNC Symbol|UPF3 regulator of nonsense transcripts homolog B (yeast) [Source:HGNC Symbol;Acc:HGNC:20439]|ENSG00000125351|ENST00000345865	3310.69	4299.33	3658.7	1506.68	2332.61	5214.58	0.803452	0.401751	0.291874
ENSP00000205948	1	26.72	APOH	APOH|HGNC Symbol|apolipoprotein H [Source:HGNC Symbol;Acc:HGNC:616]|ENSG00000091583|ENST00000205948	7751.33	6335.41	4892.79	3693.55	3848.73	7784.02	0.807517	0.402294	0.291874
ENSP00000316029;ENSP00000303476	20	424.61	TLN1	TLN1|HGNC Symbol|talin 1 [Source:HGNC Symbol;Acc:HGNC:11845]|ENSG00000137076|ENST00000314888	50639.4	63950.3	40277.5	56106.9	62645.8	54636	1.1196	0.408794	0.295472
ENSP00000309503;ENSP00000379278;ENSP00000394880;ENSP00000428860;ENSP00000429041;ENSP00000430058	4	203.18	YWHAZ	YWHAZ|HGNC Symbol|tyrosine 3-monooxygenase/tryptophan 5-monooxygenase activation protein, zeta [Source:HGNC Symbol;Acc:HGNC:12855]|ENSG00000164924|ENST00000353245	156791	87693.5	103859	58167.4	112143	103983	0.787423	0.409697	0.295472
ENSP00000273283	2	53.31	ITIH1	ITIH1|HGNC Symbol|inter-alpha-trypsin inhibitor heavy chain 1 [Source:HGNC Symbol;Acc:HGNC:6166]|ENSG00000055957|ENST00000273283	15198.9	18468.4	15363.8	22627.8	13854.4	22098.1	1.19476	0.409756	0.295472
ENSP00000316410	1	15.56	SNX15	SNX15|HGNC Symbol|sorting nexin 15 [Source:HGNC Symbol;Acc:HGNC:14978]|ENSG00000110025|ENST00000352068	788.275	2348.75	2044.3	266.158	927.065	2226.1	0.659932	0.413282	0.297408
ENSP00000346015;ENSP00000314484;ENSP00000433259;ENSP00000433766;ENSP00000435081	4	78.29	RPL27A	RPL27A|HGNC Symbol|ribosomal protein L27a [Source:HGNC Symbol;Acc:HGNC:10329]|ENSG00000166441|ENST00000314138	33719.4	32408.9	17312.8	21503.6	28897.5	12438.4	0.753099	0.414436	0.297634
ENSP00000462880;ENSP00000462716;ENSP00000463244	2	44.56	ANXA8	ANXA8|HGNC Symbol|annexin A8 [Source:HGNC Symbol;Acc:HGNC:546]|ENSG00000265190|ENST00000585281	6032.55	4196.86	4492	3297.98	5603.98	3589.95	0.848554	0.416858	0.29844
ENSP00000413922	3	67.61	ITIH3	ITIH3|HGNC Symbol|inter-alpha-trypsin inhibitor heavy chain 3 [Source:HGNC Symbol;Acc:HGNC:6168]|ENSG00000162267|ENST00000416872	15154.1	16801.8	14632	11374	12071.1	18044	0.890555	0.418001	0.29844
ENSP00000295956;ENSP00000327145	7	160.11	FLNB	FLNB|HGNC Symbol|filamin B [Source:HGNC Symbol;Acc:HGNC:3755]|ENSG00000136068|ENST00000295956	15237.8	13781.7	11954.2	10153.1	16516	8414.71	0.856254	0.418087	0.29844
ENSP00000244020;ENSP00000433544;ENSP00000452090	2	73.39	SRSF6	SRSF6|HGNC Symbol|serine/arginine-rich splicing factor 6 [Source:HGNC Symbol;Acc:HGNC:10788]|ENSG00000124193|ENST00000244020	948.972	2356.09	1386.74	918.574	2049.04	353.793	0.707917	0.420775	0.299672
ENSP00000221264	1	24.24	PLAUR	PLAUR|HGNC Symbol|plasminogen activator, urokinase receptor [Source:HGNC Symbol;Acc:HGNC:9053]|ENSG00000011422|ENST00000221264	4476.17	2786.34	2084.59	1464.31	3637	1907.14	0.749799	0.421506	0.299672
ENSP00000356520	1	18.28	DHX9	DHX9|HGNC Symbol|DEAH (Asp-Glu-Ala-His) box helicase 9 [Source:HGNC Symbol;Acc:HGNC:2750]|ENSG00000135829|ENST00000367549	1185.97	1491.08	1056.85	662.462	1923.06	435.649	0.80912	0.422509	0.299784
ENSP00000305230	1	26.62	SRP9	SRP9|HGNC Symbol|signal recognition particle 9kDa [Source:HGNC Symbol;Acc:HGNC:11304]|ENSG00000143742|ENST00000304786	8548.46	2621.63	6502.04	61.8809	5567.18	6546.33	0.68896	0.425805	0.301517
ENSP00000359988	1	26.08	SRSF11	SRSF11|HGNC Symbol|serine/arginine-rich splicing factor 11 [Source:HGNC Symbol;Acc:HGNC:10782]|ENSG00000116754|ENST00000370950	592.633	805.923	359.761	1543.66	2806.94	274.681	2.63051	0.429869	0.303788
ENSP00000368722;ENSP00000227157;ENSP00000280706;ENSP00000440161;ENSP00000441241	4	144.84	LDHA	LDHA|HGNC Symbol|lactate dehydrogenase A [Source:HGNC Symbol;Acc:HGNC:6535]|ENSG00000134333|ENST00000379412	64372.2	36342	45901.7	25838.8	50726.7	41620.3	0.806091	0.434312	0.305518
ENSP00000348786;ENSP00000396741	1	101.15	RAP1A	RAP1A|HGNC Symbol|RAP1A, member of RAS oncogene family [Source:HGNC Symbol;Acc:HGNC:9855]|ENSG00000116473|ENST00000356415	15314.9	15030.1	13058	17852.9	16776.8	13192.6	1.10182	0.434454	0.305518
ENSP00000398736	1	23.76	CYR61	CYR61|HGNC Symbol|cysteine-rich, angiogenic inducer, 61 [Source:HGNC Symbol;Acc:HGNC:2654]|ENSG00000142871|ENST00000451137	4344.1	6879.73	2611.79	3671.17	3071.47	3303.43	0.726101	0.434906	0.305518
ENSP00000306099;ENSP00000426757	3	64.7	FGB	FGB|HGNC Symbol|fibrinogen beta chain [Source:HGNC Symbol;Acc:HGNC:3662]|ENSG00000171564|ENST00000302068	34676.6	14410.2	28876.1	39157.2	34.8921	27201.7	0.851608	0.436016	0.305691
ENSP00000366013	1	14.89	GNB2L1	GNB2L1|HGNC Symbol|guanine nucleotide binding protein (G protein), beta polypeptide 2-like 1 [Source:HGNC Symbol;Acc:HGNC:4399]|ENSG00000204628|ENST00000376817	2784	2551.93	3510.2	2470.22	3360.63	1759.26	0.858016	0.443014	0.309984
ENSP00000293371	1	26.91	DCD	DCD|HGNC Symbol|dermcidin [Source:HGNC Symbol;Acc:HGNC:14669]|ENSG00000161634|ENST00000293371	76397.5	23475.5	25294.3	46292.4	9745.41	22706.1	0.629109	0.447983	0.312842
ENSP00000347380	1	13.18	SYNCRIP	SYNCRIP|HGNC Symbol|synaptotagmin binding, cytoplasmic RNA interacting protein [Source:HGNC Symbol;Acc:HGNC:16918]|ENSG00000135316|ENST00000355238	784.652	334.239	133.66	585.923	1599.62	242.867	1.93877	0.450662	0.314094
ENSP00000301180	2	47.16	DIP2B	DIP2B|HGNC Symbol|disco interacting protein 2 homolog B [Source:HGNC Symbol;Acc:HGNC:29284]|ENSG00000066084|ENST00000301180	10078.1	8496.04	5126.44	6143.12	9459.47	2563.87	0.7665	0.453578	0.315088
ENSP00000306361;ENSP00000478487	2	67.93	FGA	FGA|HGNC Symbol|fibrinogen alpha chain [Source:HGNC Symbol;Acc:HGNC:3661]|ENSG00000171560|ENST00000302053	21863.6	10887.5	16806.2	25598.2	195.888	16219.2	0.847771	0.453869	0.315088
ENSP00000222381	1	22.72	PON1	PON1|HGNC Symbol|paraoxonase 1 [Source:HGNC Symbol;Acc:HGNC:9204]|ENSG00000005421|ENST00000222381	48333.7	55231.1	50040.1	28814.5	35236.6	68443.6	0.862568	0.456317	0.316168
ENSP00000359225	1	14.39	CNN3	CNN3|HGNC Symbol|calponin 3, acidic [Source:HGNC Symbol;Acc:HGNC:2157]|ENSG00000117519|ENST00000370206	1748.75	1797.4	936.608	1822.39	2259.05	1347.41	1.21105	0.462759	0.320005
ENSP00000279230	1	26.76	PLCB3	PLCB3|HGNC Symbol|phospholipase C beta 3 [Source:HGNC Symbol;Acc:HGNC:9056]|ENSG00000149782|ENST00000279230	709.016	1264.7	155.955	760.455	1658.11	600.076	1.41742	0.463759	0.320072
ENSP00000345156	2	74.55	RPL14	RPL14|HGNC Symbol|ribosomal protein L14 [Source:HGNC Symbol;Acc:HGNC:10305]|ENSG00000188846|ENST00000338970	166618	180443	276195	264101	91448.3	149740	0.810724	0.465993	0.32057
ENSP00000317334	2	42.91	TCP1	TCP1|HGNC Symbol|t-complex 1 [Source:HGNC Symbol;Acc:HGNC:11655]|ENSG00000120438|ENST00000321394	3956.82	3155.38	2101.67	2615	3689.62	866.75	0.778324	0.466829	0.32057
ENSP00000346050;ENSP00000421277;ENSP00000422994	2	48.35	RPS3A	RPS3A|HGNC Symbol|ribosomal protein S3A [Source:HGNC Symbol;Acc:HGNC:10421]|ENSG00000145425|ENST00000274065	5332.32	6188.09	3041.24	4391.63	5146.32	1586.59	0.763962	0.467197	0.32057
ENSP00000336829	3	74.49	FGG	FGG|HGNC Symbol|fibrinogen gamma chain [Source:HGNC Symbol;Acc:HGNC:3694]|ENSG00000171557|ENST00000336098	18370.4	6359.84	16672.1	22546.3	96.778	13078.6	0.862793	0.470032	0.321891
ENSP00000346634	1	25.11	THRAP3	THRAP3|HGNC Symbol|thyroid hormone receptor associated protein 3 [Source:HGNC Symbol;Acc:HGNC:22964]|ENSG00000054118|ENST00000354618	460.229	325.466	549.123	846.002	912.887	282.492	1.52933	0.471013	0.32194
ENSP00000248139	1	16.28	RAB40C	RAB40C|HGNC Symbol|RAB40C, member RAS oncogene family [Source:HGNC Symbol;Acc:HGNC:18285]|ENSG00000197562|ENST00000248139	10888.9	12686.3	12365.4	8382.24	8650.63	14916.5	0.888948	0.474043	0.322949
ENSP00000448515	1	14.53	G2E3	G2E3|HGNC Symbol|G2/M-phase specific E3 ubiquitin protein ligase [Source:HGNC Symbol;Acc:HGNC:20338]|ENSG00000092140|ENST00000552515	1065.73	1477.2	980.815	478.577	960.353	1468.05	0.824969	0.474314	0.322949
ENSP00000304350	5	93.01	PRPF8	PRPF8|HGNC Symbol|pre-mRNA processing factor 8 [Source:HGNC Symbol;Acc:HGNC:17340]|ENSG00000174231|ENST00000304992	506.505	1224.87	641.022	1196.08	3833.64	434.114	2.30308	0.475489	0.323128
ENSP00000313603	1	13.96	ABCF1	ABCF1|HGNC Symbol|ATP binding cassette subfamily F member 1 [Source:HGNC Symbol;Acc:HGNC:70]|ENSG00000204574|ENST00000326195	158.786	702.689	227.458	177.943	1103.3	0	1.17661	0.477522	0.323888
ENSP00000250241;ENSP00000465831	2	36.13	ILF3	ILF3|HGNC Symbol|interleukin enhancer binding factor 3 [Source:HGNC Symbol;Acc:HGNC:6038]|ENSG00000129351|ENST00000250241	2513.41	2144.85	1892.26	2305.94	6056.76	1763.16	1.54581	0.486502	0.329194
ENSP00000351190;ENSP00000388826	8	203.67	ITIH2	ITIH2|HGNC Symbol|inter-alpha-trypsin inhibitor heavy chain 2 [Source:HGNC Symbol;Acc:HGNC:6167]|ENSG00000151655|ENST00000358415	127837	142656	117826	75843.5	101812	163807	0.879334	0.487204	0.329194
ENSP00000341289;ENSP00000264071;ENSP00000454878;ENSP00000456206	2	140.84	TUBB4B	TUBB4B|HGNC Symbol|tubulin beta 4B class IVb [Source:HGNC Symbol;Acc:HGNC:20771]|ENSG00000188229|ENST00000340384	42757.8	49678.5	41972.1	50794.6	39266.6	32509.3	0.911926	0.490291	0.330648
ENSP00000342787;ENSP00000391665	2	44.32	RPL28	RPL28|HGNC Symbol|ribosomal protein L28 [Source:HGNC Symbol;Acc:HGNC:10330]|ENSG00000108107|ENST00000344063	3736.82	5711.94	2859.61	4309.3	4297.52	1018.11	0.781983	0.494109	0.33259
ENSP00000248437;ENSP00000396061;ENSP00000404740	4	170.22	TUBA4A	TUBA4A|HGNC Symbol|tubulin alpha 4a [Source:HGNC Symbol;Acc:HGNC:12407]|ENSG00000127824|ENST00000248437	15368.9	17749.7	19619	18122.5	17132	13068.2	0.916287	0.495771	0.333076
ENSP00000265131;ENSP00000442242;ENSP00000443469;ENSP00000445380	8	171.19	TNC	TNC|HGNC Symbol|tenascin C [Source:HGNC Symbol;Acc:HGNC:5318]|ENSG00000041982|ENST00000350763	22983.8	22580.6	16040	17837	22428.2	13848.3	0.878403	0.497038	0.333294
ENSP00000265620;ENSP00000304472	1	41.21	GNAS	GNAS|HGNC Symbol|GNAS complex locus [Source:HGNC Symbol;Acc:HGNC:4392]|ENSG00000087460|ENST00000265620	1065.25	1548.74	522.763	655.401	1355.67	287.789	0.732878	0.501695	0.335781
ENSP00000307705;ENSP00000244534;ENSP00000244573	6	161.94	HIST1H1E	HIST1H1E|HGNC Symbol|histone cluster 1, H1e [Source:HGNC Symbol;Acc:HGNC:4718]|ENSG00000168298|ENST00000304218	486500	704947	277381	434435	465768	210610	0.756258	0.51091	0.340295
ENSP00000323929;ENSP00000261336;ENSP00000385710	5	126.89	A2M	A2M|HGNC Symbol|alpha-2-macroglobulin [Source:HGNC Symbol;Acc:HGNC:7]|ENSG00000175899|ENST00000318602	1.00961e+06	1.10764e+06	1.31126e+06	1.06818e+06	566953	1.35028e+06	0.870765	0.511186	0.340295
ENSP00000237623	1	19.21	SPP1	SPP1|HGNC Symbol|secreted phosphoprotein 1 [Source:HGNC Symbol;Acc:HGNC:11255]|ENSG00000118785|ENST00000237623	14518.4	1596.93	401.152	22749.5	1460.14	4765.54	1.75433	0.511666	0.340295
ENSP00000343458;ENSP00000389740	2	44.03	BCAP31	BCAP31|HGNC Symbol|B-cell receptor-associated protein 31 [Source:HGNC Symbol;Acc:HGNC:16695]|ENSG00000185825|ENST00000345046	3315.74	4719.85	2448.64	3102.5	4298.61	1055.33	0.806586	0.512283	0.340295
ENSP00000344504	2	58.21	H1F0	H1F0|HGNC Symbol|H1 histone family member 0 [Source:HGNC Symbol;Acc:HGNC:4714]|ENSG00000189060|ENST00000340857	15976.5	23607.5	6602.66	11553.4	14831.4	4925.04	0.677897	0.51327	0.340311
ENSP00000297071	1	16.79	TRA2A	TRA2A|HGNC Symbol|transformer 2 alpha homolog (Drosophila) [Source:HGNC Symbol;Acc:HGNC:16645]|ENSG00000164548|ENST00000297071	75.1355	0	375.839	0	153.056	0	0.33939	0.514725	0.340638
ENSP00000462352	1	17.68	NCOA4	NCOA4|HGNC Symbol|nuclear receptor coactivator 4 [Source:HGNC Symbol;Acc:HGNC:7671]|ENSG00000266412|ENST00000580070	8087.32	6530.03	7376.59	7834.89	4626.64	7358.9	0.901177	0.515813	0.340721
ENSP00000354074	1	15.51	RPS24	RPS24|HGNC Symbol|ribosomal protein S24 [Source:HGNC Symbol;Acc:HGNC:10411]|ENSG00000138326|ENST00000360830	2179.91	3357.44	1935.48	2502.57	2848.19	791.554	0.821953	0.52399	0.344953
ENSP00000261622	1	21.77	SLC7A5	SLC7A5|HGNC Symbol|solute carrier family 7 (amino acid transporter light chain, L system), member 5 [Source:HGNC Symbol;Acc:HGNC:11063]|ENSG00000103257|ENST00000261622	5846.43	6346.19	4286.28	5352.53	6546.74	2079.99	0.848313	0.524168	0.344953
ENSP00000373370	2	48.89	FLG2	FLG2|HGNC Symbol|filaggrin family member 2 [Source:HGNC Symbol;Acc:HGNC:33276]|ENSG00000143520|ENST00000388718	32154.8	10933	2606.7	7971.66	4145.66	5781.3	0.391702	0.525218	0.344966
ENSP00000347665;ENSP00000339118;ENSP00000415692	3	66.47	COL18A1	COL18A1|HGNC Symbol|collagen, type XVIII, alpha 1 [Source:HGNC Symbol;Acc:HGNC:2195]|ENSG00000182871|ENST00000355480	1295.51	1740.2	3098.6	1137.88	2921.21	803.396	0.792671	0.526758	0.344966
ENSP00000324810;ENSP00000435052	2	52.59	MVB12A	MVB12A|HGNC Symbol|multivesicular body subunit 12A [Source:HGNC Symbol;Acc:HGNC:25153]|ENSG00000141971|ENST00000317040	7848.15	5751.12	5123.34	4524.35	7948.51	3758.85	0.866958	0.527111	0.344966
ENSP00000382604	1	15.46	POLR1D	POLR1D|HGNC Symbol|polymerase (RNA) I polypeptide D [Source:HGNC Symbol;Acc:HGNC:20422]|ENSG00000186184|ENST00000399697	1053.6	1408.92	1168.25	713.227	975.845	1528.09	0.886083	0.529307	0.345765
ENSP00000196551	1	27.43	RPS5	RPS5|HGNC Symbol|ribosomal protein S5 [Source:HGNC Symbol;Acc:HGNC:10426]|ENSG00000083845|ENST00000196551	2170.85	1271.52	1219.12	1299.83	4782.46	1391.36	1.60327	0.533446	0.347827
ENSP00000231751	2	65.3	LTF	LTF|HGNC Symbol|lactotransferrin [Source:HGNC Symbol;Acc:HGNC:6720]|ENSG00000012223|ENST00000231751	359139	293629	416225	404215	164421	359346	0.868091	0.535791	0.348713
ENSP00000254722;ENSP00000458484	2	54.8	SERPINF1	SERPINF1|HGNC Symbol|serpin peptidase inhibitor, clade F (alpha-2 antiplasmin, pigment epithelium derived factor), member 1 [Source:HGNC Symbol;Acc:HGNC:8824]|ENSG00000132386|ENST00000254722	8189.08	7259.52	10270.2	10724.2	6857.49	12598.7	1.17348	0.541279	0.351639
ENSP00000309629;ENSP00000298159;ENSP00000432153;ENSP00000433308	4	131.26	CFL1	CFL1|HGNC Symbol|cofilin 1 (non-muscle) [Source:HGNC Symbol;Acc:HGNC:1874]|ENSG00000172757|ENST00000308162	120115	56851.5	73212.4	47355	69947.4	86723.1	0.815519	0.548444	0.355641
ENSP00000216500	1	15.58	DHRS7	DHRS7|HGNC Symbol|dehydrogenase/reductase (SDR family) member 7 [Source:HGNC Symbol;Acc:HGNC:21524]|ENSG00000100612|ENST00000216500	596.45	601.411	0	265.7	1434.27	66.0575	1.47431	0.549524	0.35569
ENSP00000268182;ENSP00000453181;ENSP00000488618	3	61.19	IQGAP1	IQGAP1|HGNC Symbol|IQ motif containing GTPase activating protein 1 [Source:HGNC Symbol;Acc:HGNC:6110]|ENSG00000140575|ENST00000268182	1937.99	2517.9	997.469	2078.38	5230	1203.94	1.56093	0.552908	0.357227
ENSP00000292896;ENSP00000369671	1	46.62	HBE1	HBE1|HGNC Symbol|hemoglobin subunit epsilon 1 [Source:HGNC Symbol;Acc:HGNC:4830]|ENSG00000213931|ENST00000292896	69109.3	91772.6	68109.3	107402	55595.3	118422	1.22895	0.556769	0.359067
ENSP00000266718	1	18.03	LUM	LUM|HGNC Symbol|lumican [Source:HGNC Symbol;Acc:HGNC:6724]|ENSG00000139329|ENST00000266718	2013.51	2143.27	2438.49	2176	1233.57	2551.44	0.903831	0.563523	0.362761
ENSP00000421626	1	35.4	SEPP1	SEPP1|HGNC Symbol|selenoprotein P, plasma, 1 [Source:HGNC Symbol;Acc:HGNC:10751]|ENSG00000250722|ENST00000514218	47.4069	265.699	327.004	68.982	224.058	68.3046	0.564504	0.566876	0.363773
ENSP00000263277	3	91.97	EHD2	EHD2|HGNC Symbol|EH domain containing 2 [Source:HGNC Symbol;Acc:HGNC:3243]|ENSG00000024422|ENST00000263277	9442.86	9286.02	4774.97	4813.98	12429.1	2808.45	0.853119	0.5677	0.363773
ENSP00000299300	4	60.57	CCT2	CCT2|HGNC Symbol|chaperonin containing TCP1, subunit 2 (beta) [Source:HGNC Symbol;Acc:HGNC:1615]|ENSG00000166226|ENST00000299300	9605.28	8654.48	4955.64	7994.25	8085.31	3215.53	0.831133	0.569146	0.363773
ENSP00000252543;ENSP00000464613	2	40.46	RPL36	RPL36|HGNC Symbol|ribosomal protein L36 [Source:HGNC Symbol;Acc:HGNC:13631]|ENSG00000130255|ENST00000347512	3056.56	4032.45	1798.15	2820.87	3372.83	1031.86	0.813034	0.569204	0.363773
ENSP00000330074	4	107.05	HIST1H1B	HIST1H1B|HGNC Symbol|histone cluster 1, H1b [Source:HGNC Symbol;Acc:HGNC:4719]|ENSG00000184357|ENST00000331442	147655	208758	79922.9	129733	144830	65780.8	0.780005	0.57175	0.364742
ENSP00000371099;ENSP00000384634;ENSP00000390271	4	83.36	EIF3L	EIF3L|HGNC Symbol|eukaryotic translation initiation factor 3 subunit L [Source:HGNC Symbol;Acc:HGNC:18138]|ENSG00000100129|ENST00000381683	4459.17	3495.62	2879.03	5151.01	6783.2	2384.31	1.32165	0.574246	0.365295
ENSP00000318635	1	15.06	SUMO4	SUMO4|HGNC Symbol|small ubiquitin-like modifier 4 [Source:HGNC Symbol;Acc:HGNC:21181]|ENSG00000177688|ENST00000326669	670.881	686.657	638.688	1609.02	1081.88	374.514	1.53561	0.575551	0.365295
ENSP00000377833;ENSP00000386756	2	46.52	ANXA4	ANXA4|HGNC Symbol|annexin A4 [Source:HGNC Symbol;Acc:HGNC:542]|ENSG00000196975|ENST00000394295	2640.41	2016.23	2186.25	1621.63	2911.09	1698.7	0.910642	0.575712	0.365295
ENSP00000253799	1	45.27	AOC2	AOC2|HGNC Symbol|amine oxidase, copper containing 2 [Source:HGNC Symbol;Acc:HGNC:549]|ENSG00000131480|ENST00000253799	6930.26	6530.35	8890.47	9006.45	3610.49	7293.4	0.8908	0.578841	0.366623
ENSP00000264144	4	90.97	LAMC2	LAMC2|HGNC Symbol|laminin subunit gamma 2 [Source:HGNC Symbol;Acc:HGNC:6493]|ENSG00000058085|ENST00000264144	10975.1	19138.1	10768.3	7719.95	19033.5	8239.91	0.855972	0.58002	0.366714
ENSP00000312318	1	24.32	SSSCA1	SSSCA1|HGNC Symbol|Sjogren syndrome/scleroderma autoantigen 1 [Source:HGNC Symbol;Acc:HGNC:11328]|ENSG00000173465|ENST00000309328	2578.25	4597.35	2415.94	4310.34	8035.05	1893.43	1.48452	0.585185	0.369291
ENSP00000052754	1	26.48	DCN	DCN|HGNC Symbol|decorin [Source:HGNC Symbol;Acc:HGNC:2705]|ENSG00000011465|ENST00000052754	96.758	528.252	709.685	511.544	946.74	267.803	1.29324	0.586993	0.369291
ENSP00000264908;ENSP00000421512	4	119.34	ANXA3	ANXA3|HGNC Symbol|annexin A3 [Source:HGNC Symbol;Acc:HGNC:541]|ENSG00000138772|ENST00000264908	11654.6	10105.6	8176.55	9366.38	11264.5	6508.24	0.906548	0.587226	0.369291
ENSP00000312066	1	19.36	SRP68	SRP68|HGNC Symbol|signal recognition particle 68kDa [Source:HGNC Symbol;Acc:HGNC:11302]|ENSG00000167881|ENST00000307877	519.873	392.381	90.0833	341.147	936.541	199.02	1.47327	0.590363	0.370606
ENSP00000354522	6	126.94	TOP1	TOP1|HGNC Symbol|topoisomerase (DNA) I [Source:HGNC Symbol;Acc:HGNC:11986]|ENSG00000198900|ENST00000361337	22303.8	29425.4	12382.4	17185.3	26877.4	8450.22	0.819086	0.593991	0.372223
ENSP00000245907;ENSP00000469482;ENSP00000469744	10	309.44	C3	C3|HGNC Symbol|complement component 3 [Source:HGNC Symbol;Acc:HGNC:1318]|ENSG00000125730|ENST00000245907	1.49763e+06	1.7675e+06	1.33335e+06	748388	1.29433e+06	2.12748e+06	0.906863	0.596871	0.37275
ENSP00000324740	1	13.94	YES1	YES1|HGNC Symbol|YES proto-oncogene 1, Src family tyrosine kinase [Source:HGNC Symbol;Acc:HGNC:12841]|ENSG00000176105|ENST00000314574	2182.49	2793.25	1305.44	1671.83	2815.91	816.072	0.844397	0.596938	0.37275
ENSP00000347988	1	13.54	NDUFA5	NDUFA5|HGNC Symbol|NADH:ubiquinone oxidoreductase subunit A5 [Source:HGNC Symbol;Acc:HGNC:7688]|ENSG00000128609|ENST00000355749	21859.7	18776	32526.6	27448.8	11091.8	25164.4	0.870737	0.606766	0.377664
ENSP00000308485	1	18.25	PDE4D	PDE4D|HGNC Symbol|phosphodiesterase 4D [Source:HGNC Symbol;Acc:HGNC:8783]|ENSG00000113448|ENST00000309641	88305.8	112933	114657	71835.3	48570	172431	0.927002	0.606941	0.377664
ENSP00000356276	1	14.92	MTHFD1L	MTHFD1L|HGNC Symbol|methylenetetrahydrofolate dehydrogenase (NADP+ dependent) 1-like [Source:HGNC Symbol;Acc:HGNC:21055]|ENSG00000120254|ENST00000367307	1334.54	1289.42	1997.79	1324.17	781.1	1997.64	0.88774	0.608684	0.378084
ENSP00000308893	1	16.22	SNED1	SNED1|HGNC Symbol|sushi, nidogen and EGF-like domains 1 [Source:HGNC Symbol;Acc:HGNC:24696]|ENSG00000162804|ENST00000310397	16955.2	8690.47	6071.52	4063.6	3928.2	20330.7	0.892971	0.614774	0.381199
ENSP00000307863	2	33.2	U2AF2	U2AF2|HGNC Symbol|U2 small nuclear RNA auxiliary factor 2 [Source:HGNC Symbol;Acc:HGNC:23156]|ENSG00000063244|ENST00000308924	5035.27	5564.3	4525.61	5997.73	7623.59	3851.74	1.15523	0.627439	0.388371
ENSP00000359345;ENSP00000359338	3	61.13	RPL5	RPL5|HGNC Symbol|ribosomal protein L5 [Source:HGNC Symbol;Acc:HGNC:10360]|ENSG00000122406|ENST00000370321	4337.62	6930.72	2341.84	7066.43	10192.5	2298.98	1.43701	0.629885	0.389205
ENSP00000385621;ENSP00000298283;ENSP00000341730	5	107.25	RPL10	RPL10|HGNC Symbol|ribosomal protein L10 [Source:HGNC Symbol;Acc:HGNC:10298]|ENSG00000147403|ENST00000406022	18111.8	27605.5	12924.7	17811.7	26828.5	6480.95	0.87175	0.633533	0.39046
ENSP00000297012;ENSP00000222690;ENSP00000332790;ENSP00000340708;ENSP00000440902	4	121.5	HIST1H2AA	HIST1H2AA|HGNC Symbol|histone cluster 1, H2aa [Source:HGNC Symbol;Acc:HGNC:18729]|ENSG00000164508|ENST00000297012	1.22442e+06	1.4622e+06	395677	911487	897630	407786	0.719238	0.634121	0.39046
ENSP00000242248	1	15.14	POLM	POLM|HGNC Symbol|polymerase (DNA directed), mu [Source:HGNC Symbol;Acc:HGNC:9185]|ENSG00000122678|ENST00000242248	102826	35214.2	53462.5	48454.5	108434	67019.8	1.16922	0.635928	0.390893
ENSP00000296674	1	26.7	RPS23	RPS23|HGNC Symbol|ribosomal protein S23 [Source:HGNC Symbol;Acc:HGNC:10410]|ENSG00000186468|ENST00000296674	1158.84	2199.08	1296.9	1598.76	1741.47	698.361	0.867616	0.641803	0.393274
ENSP00000368699	1	17.74	ISG15	ISG15|HGNC Symbol|ISG15 ubiquitin-like modifier [Source:HGNC Symbol;Acc:HGNC:4053]|ENSG00000187608|ENST00000379389	356.364	441.303	640.221	766.403	640.807	56.5032	1.01796	0.64295	0.393274
ENSP00000257497;ENSP00000412489;ENSP00000414013	14	414.59	ANXA1	ANXA1|HGNC Symbol|annexin A1 [Source:HGNC Symbol;Acc:HGNC:533]|ENSG00000135046|ENST00000257497	251975	179858	176426	197383	197884	253484	1.06657	0.643135	0.393274
ENSP00000223528	1	18.4	FKTN	FKTN|HGNC Symbol|fukutin [Source:HGNC Symbol;Acc:HGNC:3622]|ENSG00000106692|ENST00000223528	15219.4	9131.25	18878.7	12099.6	12268.3	30824.2	1.27673	0.648659	0.395969
ENSP00000245934	1	22.02	SYMPK	SYMPK|HGNC Symbol|symplekin [Source:HGNC Symbol;Acc:HGNC:22935]|ENSG00000125755|ENST00000245934	13972.2	17140.9	16817.9	17862.1	10154.9	16813.5	0.935313	0.651947	0.39729
ENSP00000325677	1	16.37	RNF40	RNF40|HGNC Symbol|ring finger protein 40, E3 ubiquitin protein ligase [Source:HGNC Symbol;Acc:HGNC:16867]|ENSG00000103549|ENST00000324685	14321.3	41546.8	7789.07	7509.01	67249.6	27962.5	1.61366	0.667865	0.406291
ENSP00000346001;ENSP00000412713;ENSP00000416273	3	58.01	RPL3	RPL3|HGNC Symbol|ribosomal protein L3 [Source:HGNC Symbol;Acc:HGNC:10332]|ENSG00000100316|ENST00000216146	29234.4	34971.3	21483.5	29397.5	46081.4	22846.7	1.14747	0.670836	0.406345
ENSP00000254718	1	21.44	MYBBP1A	MYBBP1A|HGNC Symbol|MYB binding protein (P160) 1a [Source:HGNC Symbol;Acc:HGNC:7546]|ENSG00000132382|ENST00000254718	308.173	469.793	199.98	510.059	957.606	138.774	1.64267	0.671104	0.406345
ENSP00000348170;ENSP00000228226;ENSP00000462916;ENSP00000463491	3	69.67	HP	HP|HGNC Symbol|haptoglobin [Source:HGNC Symbol;Acc:HGNC:5141]|ENSG00000257017|ENST00000355906	67856	67768.7	92888.6	81761.5	48734.3	81361.5	0.927112	0.671396	0.406345
ENSP00000361818	4	112.44	SDC4	SDC4|HGNC Symbol|syndecan 4 [Source:HGNC Symbol;Acc:HGNC:10661]|ENSG00000124145|ENST00000372733	86977.3	85466.8	76003	86756.4	84177.5	82256	1.01909	0.673641	0.407008
ENSP00000305556	1	114.08	PCBP1	PCBP1|HGNC Symbol|poly(rC) binding protein 1 [Source:HGNC Symbol;Acc:HGNC:8647]|ENSG00000169564|ENST00000303577	3534.52	3495.63	2905.17	2487.04	5174.44	1831.71	0.9555	0.678979	0.409534
ENSP00000478779;ENSP00000403793;ENSP00000480525	2	39.43	CYFIP1	CYFIP1|HGNC Symbol|cytoplasmic FMR1 interacting protein 1 [Source:HGNC Symbol;Acc:HGNC:13759]|ENSG00000273749|ENST00000610365	2833.09	3692.82	2111.65	3484.7	4333.53	652.035	0.980631	0.686225	0.41318
ENSP00000283131	3	61.19	SMARCA5	SMARCA5|HGNC Symbol|SWI/SNF related, matrix associated, actin dependent regulator of chromatin, subfamily a, member 5 [Source:HGNC Symbol;Acc:HGNC:11101]|ENSG00000153147|ENST00000283131	1923.22	4062.35	1656.65	3058	5905.85	1378.93	1.35337	0.687358	0.41318
ENSP00000311430;ENSP00000454281;ENSP00000457268;ENSP00000457442	7	132.36	RPL4	RPL4|HGNC Symbol|ribosomal protein L4 [Source:HGNC Symbol;Acc:HGNC:10353]|ENSG00000174444|ENST00000307961	46769.9	68648.6	30059.5	43689.2	69249.5	17479.4	0.896479	0.691416	0.414327
ENSP00000368959	1	25.89	REEP5	REEP5|HGNC Symbol|receptor accessory protein 5 [Source:HGNC Symbol;Acc:HGNC:30077]|ENSG00000129625|ENST00000379638	3425.55	4204.36	1850.96	2560.42	3611.16	1954.11	0.857061	0.691605	0.414327
ENSP00000292901	1	61.43	HBD	HBD|HGNC Symbol|hemoglobin subunit delta [Source:HGNC Symbol;Acc:HGNC:4829]|ENSG00000223609|ENST00000292901	34453.2	51537	59399.1	27821.5	31992.9	76104.8	0.934864	0.698556	0.417784
ENSP00000202773;ENSP00000446859;ENSP00000446883;ENSP00000448570	4	70.79	RPL6	RPL6|HGNC Symbol|ribosomal protein L6 [Source:HGNC Symbol;Acc:HGNC:10362]|ENSG00000089009|ENST00000202773	11713.6	14183.1	8492.51	12569.6	14578.5	4849.17	0.930447	0.702847	0.419641
ENSP00000368678;ENSP00000400771;ENSP00000484607	20	448.5	AGRN	AGRN|HGNC Symbol|agrin [Source:HGNC Symbol;Acc:HGNC:329]|ENSG00000188157|ENST00000379370	58155	66375	33166.8	48805.8	74251.3	48229.3	1.08618	0.705619	0.420188
ENSP00000233809	1	26.69	IGFBP2	IGFBP2|HGNC Symbol|insulin like growth factor binding protein 2 [Source:HGNC Symbol;Acc:HGNC:5471]|ENSG00000115457|ENST00000233809	122.884	253.143	70.6368	20.3338	377.48	93.4438	1.09984	0.706137	0.420188
ENSP00000308720;ENSP00000478237;ENSP00000487822	2	41.7	PRSS1	PRSS1|HGNC Symbol|protease, serine 1 [Source:HGNC Symbol;Acc:HGNC:9475]|ENSG00000204983|ENST00000311737	3.68386e+06	3.1309e+06	3.33475e+06	3.39926e+06	2.6903e+06	5.42629e+06	1.13462	0.70869	0.421
ENSP00000258341	11	252.23	LAMC1	LAMC1|HGNC Symbol|laminin subunit gamma 1 [Source:HGNC Symbol;Acc:HGNC:6492]|ENSG00000135862|ENST00000258341	25157.6	35274.6	17995.2	25877.3	40969.8	20928.8	1.1192	0.713023	0.422741
ENSP00000397173	1	14.94	AGBL1	AGBL1|HGNC Symbol|ATP/GTP binding protein-like 1 [Source:HGNC Symbol;Acc:HGNC:26504]|ENSG00000166748|ENST00000421325	5221.24	6252.97	2187.5	5268.37	12251.5	2220.69	1.44496	0.714009	0.422741
ENSP00000262982	1	21.35	CSE1L	CSE1L|HGNC Symbol|CSE1 chromosome segregation 1-like (yeast) [Source:HGNC Symbol;Acc:HGNC:2431]|ENSG00000124207|ENST00000262982	1309.3	608.915	337.835	160.792	1735.05	381.405	1.0094	0.717885	0.424326
ENSP00000311028	1	15.79	RPS14	RPS14|HGNC Symbol|ribosomal protein S14 [Source:HGNC Symbol;Acc:HGNC:10387]|ENSG00000164587|ENST00000312037	1974.33	3061.47	1089.83	3761	2642.17	1128.12	1.22947	0.72312	0.426708
ENSP00000387688	1	19.64	RPL35A	RPL35A|HGNC Symbol|ribosomal protein L35a [Source:HGNC Symbol;Acc:HGNC:10345]|ENSG00000182899|ENST00000442341	2140.55	3343.65	910.077	2125.31	2869.11	515.346	0.861671	0.728604	0.429229
ENSP00000377892	1	52.55	SRSF5	SRSF5|HGNC Symbol|serine/arginine-rich splicing factor 5 [Source:HGNC Symbol;Acc:HGNC:10787]|ENSG00000100650|ENST00000394366	506.494	881.165	561.33	941.849	1415.29	318.371	1.37277	0.73107	0.429967
ENSP00000263181	1	22.23	KIF18A	KIF18A|HGNC Symbol|kinesin family member 18A [Source:HGNC Symbol;Acc:HGNC:29441]|ENSG00000121621|ENST00000263181	273.602	672.771	305.189	296.695	601.756	456.12	1.0823	0.741648	0.435465
ENSP00000354508	1	16.37	DST	DST|HGNC Symbol|dystonin [Source:HGNC Symbol;Acc:HGNC:1090]|ENSG00000151914|ENST00000361203	6893.76	8286.59	10813.5	13924.7	5068.3	12556.3	1.21372	0.746067	0.43725
ENSP00000224721	1	16.58	CDH23	CDH23|HGNC Symbol|cadherin-related 23 [Source:HGNC Symbol;Acc:HGNC:13733]|ENSG00000107736|ENST00000224721	1.4901e+06	1.12692e+06	1.63065e+06	1.88907e+06	738374	1.43998e+06	0.957566	0.748301	0.43725
ENSP00000263276	1	13.85	GYS1	GYS1|HGNC Symbol|glycogen synthase 1 [Source:HGNC Symbol;Acc:HGNC:4706]|ENSG00000104812|ENST00000263276	897.954	960.443	1542.92	1630.88	1241.93	852.985	1.0954	0.748742	0.43725
ENSP00000315465	1	25.65	DSCAML1	DSCAML1|HGNC Symbol|Down syndrome cell adhesion molecule like 1 [Source:HGNC Symbol;Acc:HGNC:14656]|ENSG00000177103|ENST00000321322	100764	84847.5	132359	144488	44286.4	118799	0.967304	0.74981	0.43725
ENSP00000301730	1	23.42	RNPS1	RNPS1|HGNC Symbol|RNA binding protein S1, serine-rich domain [Source:HGNC Symbol;Acc:HGNC:10080]|ENSG00000205937|ENST00000301730	2571.86	4161.94	2117.19	1936.65	4864.36	1603.83	0.949594	0.750864	0.43725
ENSP00000289316	1	221.96	HIST1H2BD	HIST1H2BD|HGNC Symbol|histone cluster 1, H2bd [Source:HGNC Symbol;Acc:HGNC:4747]|ENSG00000158373|ENST00000289316	302779	456574	115372	313078	297770	97075	0.80931	0.752369	0.437407
ENSP00000273951;ENSP00000422664	2	72.66	GC	GC|HGNC Symbol|group-specific component (vitamin D binding protein) [Source:HGNC Symbol;Acc:HGNC:4187]|ENSG00000145321|ENST00000273951	64695.5	53282	71936.3	83150	39792.9	100663	1.17741	0.756593	0.439142
ENSP00000369066	1	32.08	POSTN	POSTN|HGNC Symbol|periostin, osteoblast specific factor [Source:HGNC Symbol;Acc:HGNC:16953]|ENSG00000133110|ENST00000379742	1840.88	2812.86	1081.49	990.982	2075	1910.56	0.867715	0.760546	0.440459
ENSP00000379888;ENSP00000361283	8	209.36	RPS8	RPS8|HGNC Symbol|ribosomal protein S8 [Source:HGNC Symbol;Acc:HGNC:10441]|ENSG00000142937|ENST00000396651	73377.7	98486.7	51416.3	72347.9	108478	31844	0.952478	0.761351	0.440459
ENSP00000335169	1	36.06	FAT4	FAT4|HGNC Symbol|FAT atypical cadherin 4 [Source:HGNC Symbol;Acc:HGNC:23109]|ENSG00000196159|ENST00000335110	2424.68	223.667	1928.39	150.02	861.55	2744.72	0.820737	0.766897	0.442944
ENSP00000278823	1	23.86	MTA2	MTA2|HGNC Symbol|metastasis associated 1 family member 2 [Source:HGNC Symbol;Acc:HGNC:7411]|ENSG00000149480|ENST00000278823	464.373	677.089	268.388	865.955	948.275	181.189	1.41534	0.768706	0.443265
ENSP00000352257	1	14.16	XRCC6	XRCC6|HGNC Symbol|X-ray repair complementing defective repair in Chinese hamster cells 6 [Source:HGNC Symbol;Acc:HGNC:4055]|ENSG00000196419|ENST00000359308	154.095	288.824	158.103	338.063	484.174	75.7047	1.49402	0.770458	0.443553
ENSP00000280258	1	25.85	PRSS23	PRSS23|HGNC Symbol|protease, serine 23 [Source:HGNC Symbol;Acc:HGNC:14370]|ENSG00000150687|ENST00000280258	1765.64	2840.72	564.791	1997.13	1704.42	456.185	0.804024	0.779722	0.448158
ENSP00000354251	2	46.18	NCKAP1	NCKAP1|HGNC Symbol|NCK-associated protein 1 [Source:HGNC Symbol;Acc:HGNC:7666]|ENSG00000061676|ENST00000360982	2317.07	2592.12	1363.19	2296.38	4004.34	499.449	1.08415	0.782605	0.449086
ENSP00000346032;ENSP00000452858;ENSP00000452876;ENSP00000452895;ENSP00000452981;ENSP00000453039;ENSP00000453174;ENSP00000453464;ENSP00000453556;ENSP00000453566;ENSP00000453663;ENSP00000453869;ENSP00000453925;ENSP00000454096	14	412.64	ANXA2	ANXA2|HGNC Symbol|annexin A2 [Source:HGNC Symbol;Acc:HGNC:537]|ENSG00000182718|ENST00000332680	618113	395918	401766	426561	498818	402671	0.938024	0.787915	0.451401
ENSP00000339064	2	46.26	RPL32	RPL32|HGNC Symbol|ribosomal protein L32 [Source:HGNC Symbol;Acc:HGNC:10336]|ENSG00000144713|ENST00000273223	11051.4	15285.1	6967.47	12958.5	14062.9	4459.12	0.945249	0.790398	0.451639
ENSP00000264613	3	43.88	CP	CP|HGNC Symbol|ceruloplasmin (ferroxidase) [Source:HGNC Symbol;Acc:HGNC:2295]|ENSG00000047457|ENST00000264613	7871.55	5812.88	8690.57	8434.09	5152.09	7761.55	0.954089	0.79178	0.451639
ENSP00000253363;ENSP00000344581;ENSP00000363150;ENSP00000393493;ENSP00000489196	4	85.63	RBM39	RBM39|HGNC Symbol|RNA binding motif protein 39 [Source:HGNC Symbol;Acc:HGNC:15923]|ENSG00000131051|ENST00000253363	5018.13	7832.17	4704.6	5691.73	11043.4	1858.34	1.05916	0.792403	0.451639
ENSP00000252999	18	412.69	LAMA5	LAMA5|HGNC Symbol|laminin subunit alpha 5 [Source:HGNC Symbol;Acc:HGNC:6485]|ENSG00000130702|ENST00000252999	44304.8	62131.1	30640.4	43094.3	70036.8	35512.8	1.08439	0.794683	0.451639
ENSP00000215829	1	22.31	SNRPD3	SNRPD3|HGNC Symbol|small nuclear ribonucleoprotein D3 polypeptide [Source:HGNC Symbol;Acc:HGNC:11160]|ENSG00000100028|ENST00000215829	2357.95	2592.16	661.394	1690.84	1797.77	879.187	0.778364	0.794815	0.451639
ENSP00000363081	1	25.02	DKK1	DKK1|HGNC Symbol|dickkopf WNT signaling pathway inhibitor 1 [Source:HGNC Symbol;Acc:HGNC:2891]|ENSG00000107984|ENST00000373970	418.175	1529.6	0	127.547	349.123	0	0.244725	0.795983	0.451639
ENSP00000296130	5	177.53	CLEC3B	CLEC3B|HGNC Symbol|C-type lectin domain family 3 member B [Source:HGNC Symbol;Acc:HGNC:11891]|ENSG00000163815|ENST00000296130	38592.1	113669	23042.6	23444.3	129620	57519.6	1.20125	0.802149	0.454409
ENSP00000222247;ENSP00000471360	3	65.55	RPL18A	RPL18A|HGNC Symbol|ribosomal protein L18a [Source:HGNC Symbol;Acc:HGNC:10311]|ENSG00000105640|ENST00000222247	17208.1	25561.9	7818.44	18246.6	25131.4	4580.32	0.948011	0.80638	0.455286
ENSP00000375730	1	18.68	RPL13A	RPL13A|HGNC Symbol|ribosomal protein L13a [Source:HGNC Symbol;Acc:HGNC:10304]|ENSG00000142541|ENST00000391857	10203.9	15369	6567.16	11270.3	14279.8	4592.2	0.937839	0.807013	0.455286
ENSP00000336923	1	17.97	ARHGAP10	ARHGAP10|HGNC Symbol|Rho GTPase activating protein 10 [Source:HGNC Symbol;Acc:HGNC:26099]|ENSG00000071205|ENST00000336498	1608.62	1982.3	1846.06	2318.15	2529.28	1211.1	1.11432	0.807554	0.455286
ENSP00000371419	1	16.86	PARP4	PARP4|HGNC Symbol|poly(ADP-ribose) polymerase family member 4 [Source:HGNC Symbol;Acc:HGNC:271]|ENSG00000102699|ENST00000381989	1238.03	1994.06	281.423	1260.03	2452.51	91.6654	1.08274	0.809852	0.455332
ENSP00000348849	3	67.23	RPS26	RPS26|HGNC Symbol|ribosomal protein S26 [Source:HGNC Symbol;Acc:HGNC:10414]|ENSG00000197728|ENST00000356464	11872.6	17473	6439.88	11958	16925.2	4527.05	0.933626	0.810209	0.455332
ENSP00000364794;ENSP00000406448	2	31.31	IARS	IARS|HGNC Symbol|isoleucyl-tRNA synthetase [Source:HGNC Symbol;Acc:HGNC:5330]|ENSG00000196305|ENST00000375643	2171.21	1515.29	598.108	1035.73	6184.08	566.553	1.81729	0.814451	0.456991
ENSP00000327539;ENSP00000361927;ENSP00000420850	2	39.4	HNRNPH1	HNRNPH1|HGNC Symbol|heterogeneous nuclear ribonucleoprotein H1 (H) [Source:HGNC Symbol;Acc:HGNC:5041]|ENSG00000169045|ENST00000329433	4057.6	4274.02	3697.59	4031.62	5674.93	3187.36	1.07188	0.816262	0.457282
ENSP00000315299;ENSP00000291295	2	51.34	CALML3	CALML3|HGNC Symbol|calmodulin like 3 [Source:HGNC Symbol;Acc:HGNC:1452]|ENSG00000178363|ENST00000315238	11980.2	14357.2	28358.4	17714.9	16342.9	20494	0.997371	0.821128	0.458315
ENSP00000325091	1	13.86	LRCH2	LRCH2|HGNC Symbol|leucine-rich repeats and calponin homology (CH) domain containing 2 [Source:HGNC Symbol;Acc:HGNC:29292]|ENSG00000130224|ENST00000317135	5363.53	2558.6	5236.55	2734.12	4819.56	7122.25	1.1153	0.821319	0.458315
ENSP00000461910;ENSP00000352143;ENSP00000462508	2	49.32	RPL17	RPL17|HGNC Symbol|ribosomal protein L17 [Source:HGNC Symbol;Acc:HGNC:10307]|ENSG00000265681|ENST00000580387	7185.96	10261.3	5850.82	8140.63	11772.1	3364.62	0.99911	0.822895	0.458315
ENSP00000325376;ENSP00000469681;ENSP00000470932	2	38.21	HNRNPM	HNRNPM|HGNC Symbol|heterogeneous nuclear ribonucleoprotein M [Source:HGNC Symbol;Acc:HGNC:5046]|ENSG00000099783|ENST00000325495	3243.16	4760.45	4703.82	2602.45	6330.69	3585.17	0.985119	0.823283	0.458315
ENSP00000307889;ENSP00000438959;ENSP00000464612	2	51.29	RPL13	RPL13|HGNC Symbol|ribosomal protein L13 [Source:HGNC Symbol;Acc:HGNC:10303]|ENSG00000167526|ENST00000311528	8539.45	12112.6	6553.57	10166	13670	3646.03	1.01016	0.835589	0.463892
ENSP00000292304;ENSP00000355292;ENSP00000424977	3	75.44	LMNA	LMNA|HGNC Symbol|lamin A/C [Source:HGNC Symbol;Acc:HGNC:6636]|ENSG00000160789|ENST00000347559	4622.13	5647.03	12361.3	7190.34	6788.38	8089.08	0.975136	0.835921	0.463892
ENSP00000267884	2	39.29	SRP14	SRP14|HGNC Symbol|signal recognition particle 14kDa [Source:HGNC Symbol;Acc:HGNC:11299]|ENSG00000140319|ENST00000267884	5276.63	3355.07	2393.23	3200.88	7468.23	2328.72	1.17895	0.837715	0.46416
ENSP00000269217;ENSP00000464836	3	71.5	LAMA3	LAMA3|HGNC Symbol|laminin subunit alpha 3 [Source:HGNC Symbol;Acc:HGNC:6483]|ENSG00000053747|ENST00000269217	4055.15	13631.4	4341.22	4725.14	8750.19	4335.87	0.808581	0.839949	0.464671
ENSP00000355759;ENSP00000355755	11	220.86	PARP1	PARP1|HGNC Symbol|poly(ADP-ribose) polymerase 1 [Source:HGNC Symbol;Acc:HGNC:270]|ENSG00000143799|ENST00000366794	27736.6	44833.8	16284.5	34241.6	55836.1	14336.9	1.17511	0.847972	0.468067
ENSP00000342886;ENSP00000274764;ENSP00000479284	1	219.5	HIST1H2BJ	HIST1H2BJ|HGNC Symbol|histone cluster 1, H2bj [Source:HGNC Symbol;Acc:HGNC:4761]|ENSG00000124635|ENST00000339812	80241	124527	31986.9	84454.1	86368.4	31985.3	0.856616	0.849159	0.468067
ENSP00000352852	1	24.4	MDK	MDK|HGNC Symbol|midkine (neurite growth-promoting factor 2) [Source:HGNC Symbol;Acc:HGNC:6972]|ENSG00000110492|ENST00000359803	0	2612.94	0	260.952	39.1934	0	0.114869	0.850054	0.468067
ENSP00000345656	1	27.26	VAPA	VAPA|HGNC Symbol|VAMP associated protein A [Source:HGNC Symbol;Acc:HGNC:12648]|ENSG00000101558|ENST00000340541	1694.15	1630.35	695.557	1437.49	2297.73	410.1	1.03116	0.853304	0.469047
ENSP00000306010;ENSP00000417501	1	39.2	ARF4	ARF4|HGNC Symbol|ADP ribosylation factor 4 [Source:HGNC Symbol;Acc:HGNC:655]|ENSG00000168374|ENST00000303436	372.577	398.01	88.5235	330.473	887.32	22.0766	1.4432	0.854934	0.469047
ENSP00000349977;ENSP00000454825;ENSP00000455186	16	403.57	MVP	MVP|HGNC Symbol|major vault protein [Source:HGNC Symbol;Acc:HGNC:7531]|ENSG00000013364|ENST00000357402	105948	132585	18843.7	70752.8	143251	15472.7	0.891594	0.855809	0.469047
ENSP00000302572;ENSP00000310169;ENSP00000362352;ENSP00000415121;ENSP00000423718	14	390.2	H2AFY	H2AFY|HGNC Symbol|H2A histone family member Y [Source:HGNC Symbol;Acc:HGNC:4740]|ENSG00000113648|ENST00000304332	111485	143542	48204.6	116979	162451	52461.2	1.09451	0.864676	0.473174
ENSP00000316021;ENSP00000458596;ENSP00000461843	2	27.3	TMEM256-PLSCR3	TMEM256-PLSCR3|HGNC Symbol|TMEM256-PLSCR3 readthrough (NMD candidate) [Source:HGNC Symbol;Acc:HGNC:49186]|ENSG00000187838|ENST00000324822	164542	117344	111818	221464	62016.3	128129	1.04548	0.86915	0.474889
ENSP00000222399;ENSP00000377190	5	133.51	LAMB1	LAMB1|HGNC Symbol|laminin subunit beta 1 [Source:HGNC Symbol;Acc:HGNC:6486]|ENSG00000091136|ENST00000222399	25542.9	34503.7	18014.4	20198.8	32492.4	21482.7	0.950204	0.876962	0.47832
ENSP00000265983	1	16.42	HPX	HPX|HGNC Symbol|hemopexin [Source:HGNC Symbol;Acc:HGNC:5171]|ENSG00000110169|ENST00000265983	8753.22	5622.62	10579.3	11060.8	4365.56	9129.16	0.983984	0.878133	0.47832
ENSP00000350877	1	28.37	SRSF2	SRSF2|HGNC Symbol|serine/arginine-rich splicing factor 2 [Source:HGNC Symbol;Acc:HGNC:10783]|ENSG00000161547|ENST00000358156	3447.68	4894	4259.39	6041.96	5223.78	2595.97	1.10004	0.883531	0.480522
ENSP00000295897;ENSP00000384695;ENSP00000392541;ENSP00000401820;ENSP00000426179;ENSP00000480485	15	412.17	ALB	ALB|HGNC Symbol|albumin [Source:HGNC Symbol;Acc:HGNC:399]|ENSG00000163631|ENST00000295897	1.14204e+07	9.4829e+06	1.46991e+07	2.03164e+07	6.29535e+06	1.47433e+07	1.16158	0.886715	0.481513
ENSP00000339795;ENSP00000401300;ENSP00000415808	5	96.35	RPL7	RPL7|HGNC Symbol|ribosomal protein L7 [Source:HGNC Symbol;Acc:HGNC:10363]|ENSG00000147604|ENST00000352983	39041.7	46771.9	22010.8	41697.4	55921.4	13915.5	1.03441	0.889118	0.482079
ENSP00000302896;ENSP00000375631	3	57.22	RPS9	RPS9|HGNC Symbol|ribosomal protein S9 [Source:HGNC Symbol;Acc:HGNC:10442]|ENSG00000170889|ENST00000302907	7393.98	10287.5	4953.14	11672.9	13054	3074.41	1.22827	0.893714	0.48383
ENSP00000014914	1	28.52	GPRC5A	GPRC5A|HGNC Symbol|G protein-coupled receptor, class C, group 5, member A [Source:HGNC Symbol;Acc:HGNC:9836]|ENSG00000013588|ENST00000014914	2293.06	3118.08	1345.85	2400.31	4927.2	620.695	1.17629	0.897097	0.48492
ENSP00000371770	3	62.98	FGFBP1	FGFBP1|HGNC Symbol|fibroblast growth factor binding protein 1 [Source:HGNC Symbol;Acc:HGNC:19695]|ENSG00000137440|ENST00000382333	94596.6	187048	40626.1	108555	67061.9	82672.9	0.801469	0.904437	0.488142
ENSP00000351777;ENSP00000245121;ENSP00000392088	10	195.23	VCP	VCP|HGNC Symbol|valosin containing protein [Source:HGNC Symbol;Acc:HGNC:12666]|ENSG00000165280|ENST00000358901	9575.89	9946.88	10531.9	12642.2	18400.1	3601.09	1.15268	0.90904	0.48988
ENSP00000260356;ENSP00000355751;ENSP00000380720	38	1128.08	THBS1	THBS1|HGNC Symbol|thrombospondin 1 [Source:HGNC Symbol;Acc:HGNC:11785]|ENSG00000137801|ENST00000260356	1.09106e+06	3.18172e+06	437432	835584	1.64519e+06	911916	0.720284	0.921811	0.496007
ENSP00000236850;ENSP00000364478	4	109.06	APOA1	APOA1|HGNC Symbol|apolipoprotein A-I [Source:HGNC Symbol;Acc:HGNC:600]|ENSG00000118137|ENST00000236850	1.89167e+06	1.81339e+06	2.22062e+06	579820	2.80062e+06	5.76622e+06	1.54356	0.924394	0.496435
ENSP00000275603;ENSP00000352019	2	41.23	CCT6A	CCT6A|HGNC Symbol|chaperonin containing TCP1, subunit 6A (zeta 1) [Source:HGNC Symbol;Acc:HGNC:1620]|ENSG00000146731|ENST00000275603	2650.21	1431.98	488.133	1855.29	2889.73	265.236	1.09626	0.92541	0.496435
ENSP00000348965	2	52.94	DYNC1H1	DYNC1H1|HGNC Symbol|dynein, cytoplasmic 1, heavy chain 1 [Source:HGNC Symbol;Acc:HGNC:2961]|ENSG00000197102|ENST00000360184	3039.92	5234.62	2390.05	3926.34	4525.78	1936.75	0.974147	0.928803	0.49723
ENSP00000226359	1	17.49	AFP	AFP|HGNC Symbol|alpha-fetoprotein [Source:HGNC Symbol;Acc:HGNC:317]|ENSG00000081051|ENST00000226359	6328.88	8019.67	12420.8	13688.2	5771.11	8728.66	1.05299	0.929702	0.49723
ENSP00000361076;ENSP00000361071;ENSP00000416638	6	164.07	RPL7A	RPL7A|HGNC Symbol|ribosomal protein L7a [Source:HGNC Symbol;Acc:HGNC:10364]|ENSG00000148303|ENST00000323345	40188.8	52269.1	25747.4	44947.7	59816.1	18045	1.03895	0.934835	0.497371
ENSP00000296043	1	15.46	SHROOM3	SHROOM3|HGNC Symbol|shroom family member 3 [Source:HGNC Symbol;Acc:HGNC:30422]|ENSG00000138771|ENST00000296043	22471.7	31558.2	36843.9	32942.1	22305.5	33801.8	0.979923	0.936264	0.497371
ENSP00000261303	2	39.4	PSMC1	PSMC1|HGNC Symbol|proteasome 26S subunit, ATPase 1 [Source:HGNC Symbol;Acc:HGNC:9547]|ENSG00000100764|ENST00000261303	1995.05	2207.01	1076.19	1323.34	3373.01	948.982	1.06955	0.936529	0.497371
ENSP00000309334;ENSP00000408243;ENSP00000411176	3	57.9	RPL15	RPL15|HGNC Symbol|ribosomal protein L15 [Source:HGNC Symbol;Acc:HGNC:10306]|ENSG00000174748|ENST00000307839	7511.35	9803.86	5298.86	9578.56	10961.2	3345.13	1.0562	0.936716	0.497371
ENSP00000338477	2	52.56	HNRNPF	HNRNPF|HGNC Symbol|heterogeneous nuclear ribonucleoprotein F [Source:HGNC Symbol;Acc:HGNC:5039]|ENSG00000169813|ENST00000337970	3041.44	3218.62	2132.93	2122.63	4417.72	2378.64	1.06267	0.936989	0.497371
ENSP00000382239	1	19.71	RBM12B	RBM12B|HGNC Symbol|RNA binding motif protein 12B [Source:HGNC Symbol;Acc:HGNC:32310]|ENSG00000183808|ENST00000399300	40.4582	150.895	67.2795	75.0165	247.348	17.9713	1.3159	0.938893	0.497636
ENSP00000319104	1	20.24	SUPT6H	SUPT6H|HGNC Symbol|SPT6 homolog, histone chaperone [Source:HGNC Symbol;Acc:HGNC:11470]|ENSG00000109111|ENST00000314616	170952	226302	192739	201031	147247	262650	1.03548	0.943855	0.498928
ENSP00000084795;ENSP00000447894;ENSP00000448899	6	142.17	RPL18	RPL18|HGNC Symbol|ribosomal protein L18 [Source:HGNC Symbol;Acc:HGNC:10310]|ENSG00000063177|ENST00000084795	59045.5	78587.2	40081	71002.1	99037.6	29022.5	1.12013	0.94415	0.498928
ENSP00000385873	1	41.01	EFTUD2	EFTUD2|HGNC Symbol|elongation factor Tu GTP binding domain containing 2 [Source:HGNC Symbol;Acc:HGNC:30858]|ENSG00000108883|ENST00000402521	1185.6	2090.09	1445.09	2325.92	2704.76	631.899	1.1995	0.946814	0.49959
ENSP00000346236;ENSP00000427290	2	40.33	DDX46	DDX46|HGNC Symbol|DEAD (Asp-Glu-Ala-Asp) box polypeptide 46 [Source:HGNC Symbol;Acc:HGNC:18681]|ENSG00000145833|ENST00000354283	1194.95	1758.61	1033.36	1194.16	3516.63	577.578	1.32643	0.949616	0.50021
ENSP00000326261	1	18.54	SRRM1	SRRM1|HGNC Symbol|serine/arginine repetitive matrix 1 [Source:HGNC Symbol;Acc:HGNC:16638]|ENSG00000133226|ENST00000323848	1692.97	1952.99	2012.77	3111.54	3361.18	703.767	1.26822	0.950814	0.50021
ENSP00000278505	1	26.19	ENDOD1	ENDOD1|HGNC Symbol|endonuclease domain containing 1 [Source:HGNC Symbol;Acc:HGNC:29129]|ENSG00000149218|ENST00000278505	756.258	783.965	615.327	440.102	1819.62	496.518	1.27867	0.953297	0.500354
ENSP00000263408	3	99.65	C9	C9|HGNC Symbol|complement component 9 [Source:HGNC Symbol;Acc:HGNC:1358]|ENSG00000113600|ENST00000263408	60398.6	63506.2	64882.3	69571	45980.4	80252.2	1.03717	0.953914	0.500354
ENSP00000313420	1	40.05	PRKDC	PRKDC|HGNC Symbol|protein kinase, DNA-activated, catalytic polypeptide [Source:HGNC Symbol;Acc:HGNC:9413]|ENSG00000253729|ENST00000314191	356.778	402.536	31.0142	173.198	956.122	33.6574	1.47151	0.956142	0.500781
ENSP00000322788	1	18.97	MMP1	MMP1|HGNC Symbol|matrix metallopeptidase 1 [Source:HGNC Symbol;Acc:HGNC:7155]|ENSG00000196611|ENST00000315274	0	72.1059	0	0	49.7767	0	0.690327	0.958998	0.501535
ENSP00000414670	1	13.13	LMOD3	LMOD3|HGNC Symbol|leiomodin 3 (fetal) [Source:HGNC Symbol;Acc:HGNC:6649]|ENSG00000163380|ENST00000420581	133.201	384.166	127.58	92.3351	335.223	229.029	1.01805	0.960827	0.50175
ENSP00000263545	2	48.02	LUC7L2	LUC7L2|HGNC Symbol|LUC7-like 2 pre-mRNA splicing factor [Source:HGNC Symbol;Acc:HGNC:21608]|ENSG00000146963|ENST00000263545	1684.93	2879.68	1883.24	2640.36	3244.72	1006.55	1.06883	0.96345	0.502379
ENSP00000362744	1	25.25	RPS4X	RPS4X|HGNC Symbol|ribosomal protein S4, X-linked [Source:HGNC Symbol;Acc:HGNC:10424]|ENSG00000198034|ENST00000316084	3995.11	3968	1565.64	3304.09	5775.43	1377.65	1.09743	0.97237	0.506284
ENSP00000342710	2	301.13	KRT77	KRT77|HGNC Symbol|keratin 77, type II [Source:HGNC Symbol;Acc:HGNC:20411]|ENSG00000189182|ENST00000341809	4237.63	11648.8	1660.72	4649.25	1221.66	13403.9	1.09846	0.979276	0.509132
ENSP00000300278	1	15.07	SON	SON|HGNC Symbol|SON DNA binding protein [Source:HGNC Symbol;Acc:HGNC:11183]|ENSG00000159140|ENST00000300278	102.712	299.271	47.1512	32.1526	743.035	55.7724	1.85014	0.981035	0.509298
ENSP00000279599	1	22.74	ABI1	ABI1|HGNC Symbol|abl interactor 1 [Source:HGNC Symbol;Acc:HGNC:11320]|ENSG00000136754|ENST00000346832	2144.02	2455.15	1712.06	2034.57	2944.41	1483.89	1.02403	0.984721	0.510463
ENSP00000254810	2	33.22	H3F3B	H3F3B|HGNC Symbol|H3 histone, family 3B (H3.3B) [Source:HGNC Symbol;Acc:HGNC:4765]|ENSG00000132475|ENST00000254810	279409	402145	100105	383357	322328	87970.9	1.01535	0.986308	0.510539
ENSP00000263100	1	24	A1BG	A1BG|HGNC Symbol|alpha-1-B glycoprotein [Source:HGNC Symbol;Acc:HGNC:5]|ENSG00000121410|ENST00000263100	1738.25	1569.15	2935.19	2527.84	1089.62	2954.66	1.05279	0.988788	0.511075
ENSP00000369743	2	53.21	RPS6	RPS6|HGNC Symbol|ribosomal protein S6 [Source:HGNC Symbol;Acc:HGNC:10429]|ENSG00000137154|ENST00000315377	23256	33517.9	19039.1	29560.4	31926.8	15859.9	1.02024	0.992281	0.512133
ENSP00000349748	1	15.39	SFPQ	SFPQ|HGNC Symbol|splicing factor proline/glutamine-rich [Source:HGNC Symbol;Acc:HGNC:10774]|ENSG00000116560|ENST00000357214	2056.39	1919.19	1267.22	1336.86	3837.47	970.149	1.17198	0.997258	0.513269
ENSP00000244537	8	272.34	HIST1H4F	HIST1H4F|HGNC Symbol|histone cluster 1, H4f [Source:HGNC Symbol;Acc:HGNC:4783]|ENSG00000274618|ENST00000244537	2.05888e+06	2.94341e+06	608366	2.35437e+06	2.47489e+06	635490	0.973996	0.998329	0.513269
ENSP00000251453;ENSP00000367806;ENSP00000468957;ENSP00000473220;ENSP00000482310	4	89.95	RPS16	RPS16|HGNC Symbol|ribosomal protein S16 [Source:HGNC Symbol;Acc:HGNC:10396]|ENSG00000105193|ENST00000251453	7752.9	9469.65	3922.97	9185.26	12423	2530.6	1.14156	0.998831	0.513269

## Sheet: Supplementary Table S2
Supplementary Table S2. String extracted cellular components of total exosomal proteins.
Pathway ID	Pathway description	Gene count	FDR	Proteins
GO.1903561	extracellular vesicle	409	7.82e-191	A1BG,A2M,ABI1,ACTG1,ACTN1,ACTN4,ACTR2,ADAM10,ADAM9,AGRN,AHCY,AHNAK,AHSG,ALB,ALCAM,ALDOA,AMBP,ANXA1,ANXA11,ANXA2,ANXA3,ANXA4,ANXA5,ANXA7,APLP2,APOA1,APOA4,APOB,APOC3,APOE,APOH,APP,ARF3,ARF4,ARHGDIA,ARRDC1,ATIC,ATP1A1,ATP1B1,ATP1B3,ATP2B1,BAIAP2,BASP1,BCAM,BGN,BROX,BSG,C1orf68,C3,C5,C8B,C9,CACYBP,CALML3,CALR,CAP1,CASP14,CAT,CCT2,CCT3,CCT4,CCT6A,CCT8,CD276,CD44,CD47,CD55,CD59,CD9,CDH1,CFH,CFI,CFL1,C…
GO.0070062	extracellular exosome	408	8.61e-191	A1BG,A2M,ABI1,ACTG1,ACTN1,ACTN4,ACTR2,ADAM10,ADAM9,AGRN,AHCY,AHNAK,AHSG,ALB,ALCAM,ALDOA,AMBP,ANXA1,ANXA11,ANXA2,ANXA3,ANXA4,ANXA5,ANXA7,APLP2,APOA1,APOA4,APOB,APOC3,APOE,APOH,APP,ARF3,ARF4,ARHGDIA,ARRDC1,ATIC,ATP1A1,ATP1B1,ATP1B3,ATP2B1,BAIAP2,BASP1,BCAM,BGN,BROX,BSG,C1orf68,C3,C5,C8B,C9,CACYBP,CALML3,CALR,CAP1,CASP14,CAT,CCT2,CCT3,CCT4,CCT6A,CCT8,CD276,CD44,CD47,CD55,CD59,CD9,CDH1,CFH,CFI,CFL1,C…
GO.0044421	extracellular region part	422	2.07e-157	A1BG,A2M,ABI1,ACTG1,ACTN1,ACTN4,ACTR2,ADAM10,ADAM9,AFP,AHCY,AHNAK,AHSG,ALB,ALCAM,ALDOA,AMBP,ANXA1,ANXA11,ANXA2,ANXA3,ANXA4,ANXA7,APLP2,APOA1,APOA4,APOB,APOC3,APOE,APOH,APP,ARF3,ARF4,ARRDC1,ASPN,ATIC,ATP1A1,ATP1B1,ATP1B3,ATP2B1,BAIAP2,BASP1,BCAM,BGN,BROX,BSG,C1QBP,C1orf68,C3,C5,C9,CACYBP,CALML3,CALR,CAP1,CASP14,CCT2,CCT3,CCT4,CCT6A,CCT8,CD109,CD151,CD276,CD36,CD44,CD47,CD55,CD59,CD9,CDH1,CFH,CFI,C…
GO.0031988	membrane-bounded vesicle	409	3.1e-156	A1BG,A2M,ABI1,ACTG1,ACTN1,ACTN4,ACTR2,ADAM10,ADAM9,AGRN,AHCY,AHNAK,AHSG,ALB,ALCAM,ALDOA,AMBP,ANXA1,ANXA11,ANXA2,ANXA3,ANXA4,ANXA5,ANXA7,APLP2,APOA1,APOA4,APOB,APOC3,APOE,APOH,ARF3,ARF4,ARHGDIA,ARRDC1,ATIC,ATP1A1,ATP1B1,ATP1B3,ATP2B1,BASP1,BCAM,BCAP31,BGN,BRCA2,BROX,C1orf68,C3,C5,C8B,C9,CACYBP,CALML3,CAP1,CASP14,CAT,CCT2,CCT3,CCT4,CCT8,CD276,CD36,CD44,CD47,CD55,CD59,CD9,CDH1,CFH,CFI,CFL1,CHMP2A,CH…
GO.0031982	vesicle	408	2.4e-150	A1BG,A2M,ABI1,ACTG1,ACTN1,ACTN4,ACTR2,ADAM10,ADAM9,AGRN,AHCY,AHNAK,AHSG,ALB,ALCAM,ALDOA,AMBP,ANXA1,ANXA11,ANXA2,ANXA3,ANXA4,ANXA5,ANXA7,APLP2,APOA1,APOA4,APOB,APOC3,APOE,APOH,ARF3,ARF4,ARHGDIA,ARRDC1,ATIC,ATP1A1,ATP1B1,ATP1B3,ATP2B1,BASP1,BCAM,BCAP31,BGN,BRCA2,BROX,C1orf68,C3,C5,C8B,C9,CACYBP,CALML3,CAP1,CASP14,CAT,CCT2,CCT3,CCT4,CCT8,CD276,CD36,CD44,CD47,CD55,CD59,CD9,CDH1,CFH,CFI,CFL1,CHMP2A,CH…
GO.0005576	extracellular region	427	3.96e-133	A1BG,A2M,ABI1,ACTG1,ACTN1,ACTN4,ACTR2,ADAM10,ADAM9,AHCY,AHNAK,AHSG,ALB,ALCAM,ALDOA,AMBP,ANXA1,ANXA11,ANXA2,ANXA3,ANXA4,ANXA7,APLP2,APOA1,APOA4,APOB,APOC3,APOE,APOH,APP,ARF3,ARF4,ARRDC1,ASPN,ATIC,ATP1A1,ATP1B1,ATP1B3,ATP2B1,BAIAP2,BASP1,BCAM,BGN,BROX,BSG,C1orf68,C3,C5,C9,CACYBP,CALML3,CALR,CAP1,CASP14,CCT2,CCT3,CCT4,CCT6A,CCT8,CD109,CD151,CD276,CD36,CD44,CD47,CD55,CD59,CD9,CDCP1,CDH1,CFH,CFI,CFL1,…
GO.0005925	focal adhesion	117	2.1e-82	ACTG1,ACTN1,ACTN4,ACTR2,ADAM10,ADAM9,AHNAK,ALCAM,ANXA1,ANXA5,BSG,CALR,CAP1,CAT,CAV1,CD151,CD44,CD59,CD9,CD99,CDH1,CFL1,CLTC,CNN3,CORO1C,CTNNA1,CTNNB1,CTTN,CYFIP1,DPP4,DST,EGFR,EPHA2,EZR,FERMT1,FLNA,FLNB,GNB2,GSN,HMGA1,HNRNPK,HSP90B1,HSPA5,HSPA8,HSPB1,ICAM1,IQGAP1,ITGA2,ITGA2B,ITGA3,ITGA6,ITGB1,ITGB3,JUP,LCP1,MARCKS,MME,MPZL1,MSN,MYH9,NCKAP1,NPM1,P4HB,PABPC1,PCBP2,PDCD6IP,PDIA3,PFN1,PLAU,PLAUR,PLE…
GO.0030055	cell-substrate junction	118	2.11e-82	ACTG1,ACTN1,ACTN4,ACTR2,ADAM10,ADAM9,AHNAK,ALCAM,ANXA1,ANXA5,BSG,CALR,CAP1,CAT,CAV1,CD151,CD44,CD59,CD9,CD99,CDH1,CFL1,CLTC,CNN3,COL17A1,CORO1C,CTNNA1,CTNNB1,CTTN,CYFIP1,DPP4,DST,EGFR,EPHA2,EZR,FERMT1,FLNA,FLNB,GNB2,GSN,HMGA1,HNRNPK,HSP90B1,HSPA5,HSPA8,HSPB1,ICAM1,IQGAP1,ITGA2,ITGA2B,ITGA3,ITGB1,ITGB3,ITGB4,JUP,LCP1,MARCKS,MME,MPZL1,MSN,MYH9,NCKAP1,NPM1,P4HB,PABPC1,PCBP2,PDCD6IP,PDIA3,PFN1,PLAU,P…
GO.0070161	anchoring junction	123	3.33e-79	ACTG1,ACTN4,ACTR2,ADAM10,ADAM9,AHNAK,ALCAM,ANXA1,ANXA5,BSG,CALR,CAP1,CAT,CAV1,CD151,CD44,CD59,CD9,CD99,CDH1,CDH3,CFL1,CLTC,CNN3,CORO1C,CTTN,CYFIP1,DPP4,DSC1,DSG1,DSP,DST,EGFR,EPHA2,EZR,FERMT1,FLNA,FLNB,GNB2,GSN,HMGA1,HNRNPK,HSP90B1,HSPA5,HSPA8,HSPB1,ICAM1,IQGAP1,ITGA2,ITGA2B,ITGA3,ITGA6,ITGB1,ITGB3,JUP,LCP1,MARCKS,MME,MPZL1,MSN,MYH9,NCKAP1,NPM1,P4HB,PABPC1,PCBP2,PDCD6IP,PDIA3,PFN1,PKP1,PKP3,PLAU,…
GO.0005912	adherens junction	119	1.15e-76	ACTG1,ACTN4,ACTR2,ADAM10,ADAM9,AHNAK,ALCAM,ANXA1,ANXA5,BSG,CALR,CAP1,CAT,CAV1,CD151,CD44,CD59,CD9,CD99,CDH1,CDH3,CFL1,CLTC,CNN3,CORO1C,CTTN,CYFIP1,DPP4,DSP,DST,EGFR,EPHA2,EZR,FERMT1,FLNA,FLNB,GNB2,GSN,HMGA1,HNRNPK,HSP90B1,HSPA5,HSPA8,HSPB1,ICAM1,IQGAP1,ITGA2,ITGA2B,ITGA3,ITGA6,ITGB1,ITGB3,JUP,LCP1,MARCKS,MME,MPZL1,MSN,MYH9,NCKAP1,NPM1,P4HB,PABPC1,PCBP2,PDCD6IP,PDIA3,PFN1,PLAU,PLAUR,PLEC,PPIA,PPIB…
GO.0005829	cytosol	258	1.82e-50	A2M,ABI1,ACTG1,ACTN1,ACTR2,AGBL1,AHCY,AHNAK,ALDOA,ANXA7,APOA1,APOA4,APOB,APP,ARF4,ARHGAP10,ARHGDIA,ATIC,BAIAP2,BCAP31,C1QBP,CALR,CAPRIN1,CAT,CAV1,CCT2,CCT3,CCT4,CCT6A,CCT8,CD151,CD55,CDC42,CDH23,CHMP2A,CHMP4B,CHMP5,CLIC4,CLTC,CTNNA1,CTNNB1,CTNND1,CYFIP1,DARS,DHX9,DNAJA1,DNAJA2,DSG1,DST,DYNC1H1,DYNLL1,EEF1A1,EEF1B2,EEF1D,EEF1G,EEF2,EIF2S2,EIF3A,EIF3B,EIF3C,EIF3D,EIF3E,EIF3F,EIF3J,EIF3K,EIF4A1,EIF5…
GO.0030054	cell junction	145	4.78e-50	ABI1,ACTG1,ACTR2,ADAM10,ADAM9,AGRN,AHNAK,ALCAM,ANK3,ANXA1,APP,ATP1A1,ATP1B1,BASP1,BSG,CALR,CAP1,CAT,CAV1,CD151,CD44,CD59,CD9,CD99,CDH1,CDH3,CLDN1,CLDN12,CLIC4,CLTC,CNN3,COL17A1,CORO1C,CTNNB1,CTNND1,CTTN,CYFIP1,DSC1,DSG1,DSP,DST,EGFR,EPCAM,EPHA2,EZR,FERMT1,FLNA,FLNB,FSCN1,GNB2,GSN,HMGA1,HNRNPK,HSP90B1,HSPA5,HSPA8,HSPB1,ICAM1,IQGAP1,ITGA2,ITGA2B,ITGA3,ITGB3,ITGB4,JUP,KRT8,LCP1,MARCKS,MINK1,MME,MPZL…
GO.0022626	cytosolic ribosome	49	3.02e-47	HBA2,RPL10,RPL13,RPL13A,RPL14,RPL17,RPL18,RPL18A,RPL19,RPL22,RPL24,RPL27,RPL27A,RPL28,RPL3,RPL30,RPL32,RPL35,RPL35A,RPL36,RPL36AL,RPL4,RPL5,RPL6,RPL7,RPL7A,RPL8,RPL9,RPLP0,RPLP1,RPLP2,RPS11,RPS14,RPS15A,RPS16,RPS2,RPS20,RPS23,RPS24,RPS25,RPS26,RPS27A,RPS3,RPS3A,RPS4X,RPS5,RPS6,RPS8,RPSA
GO.0030529	ribonucleoprotein complex	108	5.9e-46	ACTN4,CALR,CAPRIN1,DDX39A,DDX3Y,DDX5,DHX9,EFTUD2,EIF3A,EIF3B,EIF3C,EIF3D,EIF3E,EIF3F,EIF3J,EIF3K,EIF3L,GAPDH,GNB2L1,HBA2,HNRNPAB,HNRNPC,HNRNPD,HNRNPF,HNRNPH1,HNRNPK,HNRNPM,HNRNPR,HNRNPU,HSPA8,ILF3,IQGAP1,LUC7L2,LUC7L3,MVP,NCL,NPM1,PA2G4,PABPC1,PABPC4,PARP4,PCBP1,PCBP2,PPIE,PRPF4B,PRPF8,PSMC2,PSMC3,PTGES3,RPL10,RPL13,RPL13A,RPL14,RPL17,RPL18,RPL18A,RPL19,RPL22,RPL24,RPL26L1,RPL27,RPL27A,RPL28,RPL3…
GO.0044445	cytosolic part	61	4.24e-45	CCT2,CCT3,CCT4,CCT6A,CCT8,ENO1,HBD,HBE1,IDE,PSMC1,PSMC2,PSMC3,RPL10,RPL13,RPL13A,RPL14,RPL17,RPL18,RPL18A,RPL19,RPL22,RPL24,RPL27,RPL27A,RPL28,RPL3,RPL30,RPL32,RPL35,RPL35A,RPL36,RPL36AL,RPL4,RPL5,RPL6,RPL7,RPL7A,RPL8,RPL9,RPLP0,RPLP1,RPLP2,RPS11,RPS14,RPS15A,RPS16,RPS2,RPS20,RPS23,RPS24,RPS25,RPS26,RPS27A,RPS3,RPS3A,RPS4X,RPS5,RPS6,RPS8,RPSA,TCP1
GO.0072562	blood microparticle	48	1.2e-40	A1BG,A2M,ACTG1,AHSG,ALB,AMBP,ANXA5,APOA1,APOA4,APOE,C3,C9,CFH,CP,F13A1,F2,FGA,FGB,FGG,FN1,GC,GSN,HBA2,HBD,HBE1,HP,HPX,HSPA8,IGLL5,ITGA2B,ITIH1,ITIH2,ITIH4,KRT1,LGALS3BP,MSN,PFN1,PLG,PON1,PROS1,PRSS1,SDCBP,SERPINC1,SLC2A1,STOM,TFRC,VTN,YWHAZ
GO.0005615	extracellular space	140	7.39e-39	A1BG,A2M,ACTG1,ACTN1,ACTN4,ADAM9,AFP,AGRN,AHSG,ALB,ALDOA,AMBP,ANXA1,ANXA2,ANXA5,APOA1,APOA4,APOB,APOC3,APOE,APOH,APP,ARHGDIA,C1QBP,C3,C5,C8B,C9,CALR,CAT,CD109,CD36,CD59,CD9,CFH,CFI,CFL1,CLEC3B,CMTM6,COL18A1,CP,CSTA,CTSD,DCN,DKK1,DSCAML1,EGFR,ENO1,EZR,F13A1,F2,F3,F5,F9,FBLN1,FGA,FGB,FGFBP1,FGG,FKTN,FN1,GC,GNB2,GPC1,GSN,HBA2,HBD,HBE1,HDGF,HIST1H2BJ,HMGB1,HMGB2,HP,HPX,HSPA8,HSPB1,ICAM1,IDE,IGFBP2,IG…
GO.0032991	macromolecular complex	290	7.47e-39	ABI1,ACTG1,ACTN4,ACTR2,ALB,ANXA1,ANXA2,APOA1,APOA4,APOB,APOC3,APOE,APOH,APP,ATP1A1,ATP1B1,ATP1B3,B2M,BRCA2,C5,C8B,C9,CACYBP,CALR,CAPRIN1,CASP14,CAV1,CAV2,CD44,CDH1,CHMP2A,CHMP4B,CLIC4,CLTC,COL17A1,COL18A1,COL4A2,COL5A1,CORO1C,CPSF7,CTNNA1,CTNNB1,CTTN,CYFIP1,DCN,DDX39A,DDX3Y,DDX5,DEPDC1,DHX9,DLX5,DNAH14,DR1,DSP,DST,DYNC1H1,DYNLL1,EEF1A1,EEF1B2,EEF1D,EFTUD2,EGFR,EIF2S2,EIF3C,EIF3E,EIF3F,EIF3J,EIF3K…
GO.0043227	membrane-bounded organelle	514	7.47e-39	A1BG,A2M,ABI1,ACSL3,ACSS3,ACTG1,ACTN1,ACTN4,ACTR2,ADAM10,ADAM9,AGRN,AHNAK,AHSG,ALB,ALCAM,ALDOA,ANK3,ANP32A,ANXA1,ANXA11,ANXA3,ANXA4,ANXA7,APLP2,APOA1,APOA4,APOB,APOC3,APOE,APOH,APP,ARF3,ARF4,ARRDC1,ATP1A1,ATP1B1,ATP1B3,ATP2B1,BASP1,BCAM,BCL9L,BGN,BRCA2,BROX,BTF3,C1QBP,C1orf68,C3,C5,C8B,C9,CALML3,CALR,CAP1,CASP14,CAV2,CCDC47,CCT2,CCT3,CCT4,CCT8,CD276,CD44,CD47,CD55,CD59,CD9,CDC42,CDH1,CELF4,CFH,CF…
GO.0044391	ribosomal subunit	48	5.55e-36	GNB2L1,HBA2,RPL10,RPL13,RPL13A,RPL14,RPL17,RPL18,RPL18A,RPL19,RPL22,RPL24,RPL26L1,RPL27,RPL27A,RPL28,RPL3,RPL30,RPL32,RPL35,RPL35A,RPL36,RPL36AL,RPL4,RPL5,RPL6,RPL7,RPL7A,RPL9,RPLP0,RPLP1,RPLP2,RPS11,RPS14,RPS15A,RPS16,RPS2,RPS20,RPS24,RPS25,RPS26,RPS27A,RPS3,RPS3A,RPS5,RPS6,RPS8,RPSA
GO.0042470	melanosome	42	4.26e-34	AHCY,ANXA11,ANXA2,ATP1A1,ATP1B3,BSG,CCT4,CLTC,CTSD,HSP90AA1,HSP90AB1,HSP90B1,HSPA5,HSPA8,ITGB1,ITGB3,LAMP1,NAP1L1,P4HB,PDCD6IP,PDIA3,PDIA4,PPIB,PRDX1,RAB1A,RAB2A,RAB35,RAB5C,RAB7A,RAN,SDCBP,SERPINF1,SLC1A4,SLC1A5,SLC2A1,SLC3A2,STOM,TFRC,TMED10,YWHAB,YWHAE,YWHAZ
GO.0022625	cytosolic large ribosomal subunit	30	2.42e-31	RPL10,RPL13,RPL13A,RPL14,RPL17,RPL18,RPL18A,RPL19,RPL22,RPL24,RPL27,RPL27A,RPL28,RPL3,RPL30,RPL32,RPL35,RPL35A,RPL36,RPL36AL,RPL4,RPL5,RPL6,RPL7,RPL7A,RPL8,RPL9,RPLP0,RPLP1,RPLP2
GO.0044446	intracellular organelle part	381	2.86e-31	A2M,ACSL3,ACTG1,ACTN1,ADAM10,AGRN,AHNAK,ALB,ALDOA,ANP32A,ANXA1,ANXA11,ANXA2,ANXA3,ANXA4,ANXA7,APOA1,APOA4,APOB,APOE,APP,ARF3,B2M,BAIAP2,BASP1,BCL9L,BGN,BRCA2,C1QBP,CALR,CAP1,CASP14,CCT2,CCT3,CCT4,CCT6A,CCT8,CD36,CD9,CDC42,CDH1,CFL1,CHMP2A,CHMP4B,CHMP5,CLEC3B,CLIC4,COL17A1,COL18A1,COL4A2,COL5A1,CP,CPSF7,CSE1L,CSTA,CTNNB1,CTSD,CTTN,DCN,DDX21,DDX39A,DDX46,DDX5,DEPDC1,DHX9,DKK1,DLX5,DNAH14,DNAJA1,DPP…
GO.0044422	organelle part	385	1.54e-30	A2M,ACSL3,ACTG1,ACTN1,ADAM10,AGRN,AHNAK,ALB,ALDOA,ANK3,ANP32A,ANXA1,ANXA11,ANXA2,ANXA3,ANXA4,ANXA5,ANXA7,APOA1,APOA4,APOB,APOE,APP,ARF3,B2M,BAIAP2,BASP1,BCL9L,BGN,BRCA2,C1QBP,CALR,CAP1,CASP14,CCT2,CCT3,CCT4,CCT6A,CCT8,CD36,CD9,CDC42,CDH1,CDH23,CFL1,CHMP2A,CHMP4B,CHMP5,CLEC3B,CLIC4,COL17A1,COL18A1,COL4A2,COL5A1,CP,CPSF7,CSE1L,CSTA,CTNNB1,CTSD,CTTN,DCN,DDX21,DDX39A,DDX46,DDX5,DEPDC1,DHX9,DKK1,DLX5,…
GO.0044444	cytoplasmic part	368	8.65e-30	A2M,ABI1,ACSL3,ACSS3,ACTG1,ACTN1,ADAM10,AGBL1,AGRN,AHCY,AHNAK,ALB,ALDOA,ANK3,ANP32A,ANXA11,ANXA3,ANXA4,ANXA5,ANXA7,APOA1,APOA4,APOB,APOC3,APOE,ARF3,ARF4,ARHGAP10,ARHGDIA,ARRDC1,ATP1A1,ATP1B3,BGN,BRCA2,C1QBP,CACYBP,CALR,CAP1,CAPRIN1,CAV2,CCDC47,CCT2,CCT3,CCT4,CCT8,CD151,CD44,CD55,CD9,CDC42,CDH1,CDH23,CFL1,CHMP2A,CHMP4B,CHMP5,CLTC,COL17A1,COL18A1,COL4A2,COL5A1,CP,CTNNB1,CTNND1,CTSD,CTTN,CYFIP1,DARS…
GO.0043232	intracellular non-membrane-bounded organelle	227	3.57e-28	ABI1,ACSL3,ACTG1,ACTN1,ACTN4,AHNAK,ALDOA,ANK3,ANXA11,ANXA2,ANXA5,APOB,APP,ARHGDIA,BAIAP2,BASP1,BCAP31,BCL9L,BRCA2,C1QBP,CAP1,CAPRIN1,CASP14,CAV1,CCT2,CCT3,CCT4,CCT6A,CCT8,CDH1,CDH23,CFL1,CLEC3B,CLIC4,CLTC,CNN3,CORO1C,CTNNB1,DDX21,DDX3Y,DDX5,DEK,DHX9,DLX5,DNAH14,DSP,DST,DYNC1H1,DYNLL1,EEF1D,EHD1,EIF3A,EIF3L,ENO1,EPB41,F11R,FAM125A,FKBP1A,FLG,FLNA,FSCN1,G2E3,GAPDH,GNAI2,GNAI3,GNB2L1,GSN,H1F0,H2AFY,…
GO.0005840	ribosome	49	2.89e-27	GNB2L1,HBA2,RPL10,RPL13,RPL13A,RPL14,RPL17,RPL18,RPL18A,RPL19,RPL22,RPL24,RPL26L1,RPL27,RPL27A,RPL28,RPL3,RPL30,RPL32,RPL35,RPL35A,RPL36,RPL36AL,RPL4,RPL5,RPL6,RPL7,RPL7A,RPL9,RPLP0,RPLP1,RPLP2,RPS11,RPS14,RPS15A,RPS16,RPS2,RPS20,RPS24,RPS25,RPS26,RPS27A,RPS3,RPS3A,RPS5,RPS6,RPS8,RPSA,SRP68
GO.0031410	cytoplasmic vesicle	111	1.31e-26	A2M,ACTN1,ACTN4,ADAM10,AHCY,ALB,ALDOA,ANXA11,ANXA2,ANXA3,APOA1,APOB,APOE,ARRDC1,ATP1A1,ATP1B3,B2M,BAIAP2,BCAP31,BGN,BRCA2,BSG,CCT4,CCT6A,CD36,CD9,CDC42,CLIC4,CTNNA1,CTSD,DPP4,DST,F11R,F13A1,F5,FGA,FGB,FGFR1,FGG,FN1,GIPC1,GNAI3,GNAS,GPRC5A,HBA2,HLA-A,HLA-B,HLA-C,HP,HPX,HSP90AA1,HSP90AB1,HSP90B1,HSPA5,HSPA8,IGFBP2,IST1,ITGA2B,ITGB1,ITGB3,ITM2B,LAMP1,LTF,MME,MYO1C,MYOF,NAP1L1,P4HB,PDCD6,PDCD6IP,PDIA…
GO.0016023	cytoplasmic membrane-bounded vesicle	105	2.6e-26	A2M,ACTN1,ACTN4,ADAM10,AHCY,ALB,ALDOA,ANXA11,ANXA2,ANXA3,APOA1,APOB,APOE,ATP1A1,ATP1B3,B2M,BAIAP2,BCAP31,BGN,BRCA2,BSG,CCT4,CCT6A,CD36,CD9,CDC42,CLIC4,CTNNA1,CTSD,DPP4,DST,F13A1,F5,FGA,FGB,FGFR1,FGG,FN1,GIPC1,GNAI3,GNAS,GPRC5A,HBA2,HLA-A,HLA-B,HLA-C,HP,HPX,HSP90AA1,HSP90AB1,HSP90B1,HSPA5,HSPA8,IST1,ITGA2B,ITGB1,ITGB3,ITM2B,LAMP1,LTF,MME,MYO1C,MYOF,NAP1L1,P4HB,PDCD6IP,PDIA3,PDIA4,PLG,PPIB,PRDX1,PR…
GO.0016020	membrane	396	6.12e-25	ABI1,ACSL3,ACTG1,ACTN1,ACTR2,ADAM10,ADAM9,AGRN,AHNAK,ALDOA,AMBP,ANK3,ANXA11,ANXA2,ANXA3,ANXA4,ANXA7,AOC2,APLP2,APOA1,APOB,APOE,APP,ARF3,ARF4,ARHGAP10,ARHGDIA,ARRDC1,ATIC,ATP1A1,ATP1B1,ATP1B3,BAIAP2,BASP1,BCAM,BGN,BROX,BZW1,BZW2,C1QBP,C3,C5,C8B,C9,CALR,CAP1,CAPRIN1,CAV1,CAV2,CCDC47,CCT3,CD109,CD151,CD276,CD36,CD47,CD55,CD99,CDC42,CDCP1,CDH1,CDH23,CDH3,CFI,CFL1,CHMP2A,CHMP4B,CHMP5,CLDND1,CLIC4,CLTC…
GO.0015934	large ribosomal subunit	30	1.72e-24	RPL10,RPL13,RPL13A,RPL14,RPL17,RPL18,RPL18A,RPL19,RPL22,RPL24,RPL26L1,RPL27,RPL27A,RPL28,RPL3,RPL30,RPL32,RPL35,RPL35A,RPL36,RPL36AL,RPL4,RPL5,RPL6,RPL7,RPL7A,RPL9,RPLP0,RPLP1,RPLP2
GO.0043226	organelle	493	3.18e-23	A1BG,A2M,ABI1,ACSL3,ACSS3,ACTG1,ACTN1,ADAM10,ADAM9,AGRN,AHNAK,AHSG,ALB,ALCAM,ALDOA,ANK3,ANP32A,ANXA1,ANXA11,ANXA3,ANXA4,ANXA7,APLP2,APOA1,APOA4,APOB,APOC3,APOE,APOH,APP,ARF3,ARF4,ARRDC1,ATP1A1,ATP1B1,ATP1B3,ATP2B1,BASP1,BCAM,BCL9L,BGN,BRCA2,BROX,BTF3,C1QBP,C1orf68,C3,C5,C8B,C9,CALML3,CALR,CAPRIN1,CASP14,CAV2,CCDC47,CCT2,CCT3,CCT4,CCT8,CD276,CD44,CD47,CD55,CD59,CD9,CDC42,CDH1,CDH23,CELF4,CFH,CFI,C…
GO.0005737	cytoplasm	431	4.32e-22	A2M,ABI1,ACSL3,ACSS3,ACTG1,ACTN1,ADAM10,ADAM9,AFP,AGBL1,AGRN,AHCY,AHNAK,ALB,ALDOA,ANK3,ANP32A,ANXA11,ANXA3,ANXA4,ANXA7,AOC2,APOA1,APOA4,APOB,APOC3,APOE,ARF3,ARF4,ARHGAP10,ARHGDIA,ARRDC1,ATP1A1,ATP1B3,BASP1,BGN,BRCA2,BTF3,BZW1,C1QBP,C9,CACYBP,CALR,CAP1,CAPRIN1,CASP14,CAV2,CCDC47,CCT2,CCT3,CCT4,CCT8,CD151,CD44,CD55,CD9,CD99,CDC42,CDH1,CDH23,CDH3,CELF4,CHMP2A,CHMP4B,CHMP5,CLEC3B,CLTC,CNN3,COL17A1,CO…
GO.0009986	cell surface	77	2.57e-20	ADAM10,ADAM9,AGRN,ALCAM,AMBP,ANK3,ANXA1,ANXA2,ANXA4,ANXA5,APOA1,APOH,APP,B2M,BCAM,BGN,C1QBP,CALR,CAV1,CD109,CD276,CD36,CD55,CD59,CD9,CLDND1,CLIC4,DPP4,DSCAML1,EGFR,EPCAM,EPHA2,ERP44,F10,F3,FGA,FGB,FGG,HLA-A,HLA-B,HLA-C,HM13,HMGB1,HNRNPU,HSP90AB1,HSPA5,IDE,ITGB3,ITGB4,LAMP1,LGALS1,MIF,MPZL1,MYH9,NCL,NPM1,NT5E,PDIA3,PDIA4,PLAU,PLG,PLXNB2,PRNP,PROM2,PTGFRN,RALA,RDX,RHOC,SDC4,SLC1A4,SLC3A2,THBS1,TLN1…
GO.0071944	cell periphery	247	9.22e-20	ABI1,ACTG1,ACTN1,ACTN4,ADAM10,ADAM9,AGRN,AHNAK,ALCAM,AMBP,ANK3,ANXA2,ANXA3,ANXA4,ANXA5,ANXA7,AOC2,APLP2,APOA1,APOB,APOE,APP,ARF4,ARHGAP10,ARHGDIA,ARRDC1,ATP1A1,ATP1B1,ATP1B3,BAIAP2,BASP1,BCAM,BCAP31,BGN,C1QBP,C3,C5,C8B,C9,CALR,CAP1,CAPRIN1,CAT,CAV1,CAV2,CCT3,CD109,CD151,CD276,CD36,CD47,CD55,CD99,CDCP1,CDH1,CDH23,CDH3,CFL1,CHMP4B,CLDND1,CLIC4,CNTN1,COL17A1,CORO1C,CSMD2,CSTA,CTNNA1,CTNNB1,CTNND1,CT…
GO.0043233	organelle lumen	228	3.09e-19	A2M,ACTN1,ACTN4,AGRN,ALB,ALDOA,ANP32A,ANXA11,APOA1,APOA4,APOB,APOE,APP,B2M,BAIAP2,BASP1,BCL9L,BGN,BRCA2,C1QBP,CACYBP,CALR,CAT,CCT4,CFL1,CLEC3B,CLIC4,COL17A1,COL18A1,COL4A2,COL5A1,CPSF7,CSE1L,CSTA,CTNNB1,CTSD,DCN,DDX21,DDX46,DDX5,DEPDC1,DHX9,DLX5,DR1,EEF1A1,EEF1D,EFTUD2,EGFR,EIF3A,EIF3B,EIF3E,EIF3L,ERP44,EZR,F10,F13A1,F2,F5,F9,FABP5,FAM125A,FGA,FGB,FGG,FLNA,FN1,G2E3,GC,GNAI2,GPC1,H1F0,H2AFY,H3F3B,…
GO.0005886	plasma membrane	241	1.4e-18	ABI1,ACTG1,ACTN1,ADAM10,ADAM9,AGRN,AHNAK,ALCAM,AMBP,ANK3,ANXA2,ANXA3,ANXA4,ANXA5,ANXA7,AOC2,APLP2,APOA1,APOB,APOE,APP,ARF4,ARHGAP10,ARHGDIA,ARRDC1,ATP1A1,ATP1B1,ATP1B3,BAIAP2,BASP1,BCAM,BCAP31,BGN,C1QBP,C3,C5,C8B,C9,CALR,CAP1,CAPRIN1,CAT,CAV1,CAV2,CCT3,CD109,CD151,CD276,CD36,CD47,CD55,CD99,CDCP1,CDH1,CDH23,CDH3,CFL1,CHMP4B,CLDND1,CLIC4,CNTN1,COL17A1,CORO1C,CSMD2,CSTA,CTNNA1,CTNNB1,CTNND1,CTTN,DKK…
GO.0022627	cytosolic small ribosomal subunit	19	2.82e-18	HBA2,RPS11,RPS14,RPS15A,RPS16,RPS2,RPS20,RPS23,RPS24,RPS25,RPS26,RPS27A,RPS3,RPS3A,RPS4X,RPS5,RPS6,RPS8,RPSA
GO.0031974	membrane-enclosed lumen	226	7.84e-18	A2M,ACTN1,ACTN4,AGRN,ALB,ALDOA,ANP32A,ANXA11,APOA1,APOA4,APOB,APOE,APP,B2M,BAIAP2,BASP1,BCL9L,BGN,BRCA2,C1QBP,CALR,CCT4,CFL1,CLEC3B,CLIC4,COL17A1,COL18A1,COL4A2,COL5A1,CPSF7,CSE1L,CSTA,CTNNB1,CTSD,DCN,DDX21,DDX46,DDX5,DEPDC1,DHX9,DLX5,DR1,EEF1A1,EEF1D,EFTUD2,EGFR,EIF3A,EIF3B,EIF3E,EIF3L,ERP44,EZR,F10,F13A1,F2,F5,F9,FABP5,FAM125A,FGA,FGB,FGG,FLNA,FN1,G2E3,GC,GNAI2,GPC1,H1F0,H2AFY,H3F3B,HBA2,HDGF,H…
GO.0031983	vesicle lumen	26	4.74e-17	A2M,ACTN1,ACTN4,ALB,ALDOA,APOA1,APOB,APOE,APP,CALR,EGFR,F13A1,F5,FGA,FGB,FGG,FN1,HBA2,HP,HPX,HSP90AA1,HSP90B1,LTF,PLG,PROS1,THBS1
GO.0044433	cytoplasmic vesicle part	61	5.45e-17	A2M,ACTN1,ACTN4,ALB,ALDOA,ANXA3,APOA1,APOB,APOE,APP,B2M,BSG,CALR,CAV2,CD36,CD9,CLIC4,EGFR,F13A1,F5,FGA,FGB,FGG,FN1,GPRC5A,HBA2,HLA-A,HLA-B,HLA-C,HP,HPX,HSP90AA1,HSP90B1,HSPA8,ITGA2B,ITGB3,ITM2B,LAMP1,LTF,MYOF,PLG,PROS1,RAB10,RAB11B,RAB13,RAB7A,RAC2,RALA,RPS27A,SFN,SNX15,THBS1,TMED10,VAMP3,VAMP8,YWHAB,YWHAE,YWHAG,YWHAH,YWHAQ,YWHAZ
GO.0060205	cytoplasmic membrane-bounded vesicle lumen	25	4.38e-16	A2M,ACTN1,ACTN4,ALB,ALDOA,APOA1,APOB,APOE,APP,CALR,F13A1,F5,FGA,FGB,FGG,FN1,HBA2,HP,HPX,HSP90AA1,HSP90B1,LTF,PLG,PROS1,THBS1
GO.0043209	myelin sheath	32	3.2e-15	ACTG1,ALB,ANXA2,ATP1A1,ATP1B1,CCT2,CCT3,CD59,CNTN1,EEF1A1,EZR,FSCN1,GSN,HSP90AA1,HSPA5,HSPA8,ITGB1,LDHB,MIF,MSN,PDCD6IP,PDIA3,PHGDH,PKM,PRDX1,RALA,RAP1A,RDX,TCP1,TUBA1B,VCP,YWHAG
GO.0043234	protein complex	206	9.41e-15	ABI1,ACTG1,ACTN4,ACTR2,ALB,ANXA1,ANXA2,APP,ATP1A1,ATP1B1,ATP1B3,B2M,BRCA2,C5,C8B,C9,CACYBP,CALR,CASP14,CAV1,CAV2,CD44,CDH1,CHMP2A,CHMP4B,CLIC4,CLTC,COL17A1,COL18A1,COL4A2,COL5A1,CORO1C,CPSF7,CTNNA1,CTNNB1,CTTN,CYFIP1,DCN,DEPDC1,DHX9,DNAH14,DR1,DSP,DST,DYNC1H1,DYNLL1,EEF1A1,EEF1B2,EEF1D,EGFR,EIF2S2,EIF3C,EIF3E,EIF3F,EIF3J,EIF3K,EIF3L,EIF4A1,ENO1,EPB41,EZR,FAM125A,FERMT1,FGA,FGB,FGFR1,FGG,FLG,FN1,G…
GO.0043231	intracellular membrane-bounded organelle	418	1.02e-14	A2M,ABI1,ACSL3,ACSS3,ACTG1,ACTN1,ACTN4,ADAM10,AGRN,AHCY,AHNAK,ALB,ALDOA,AMBP,ANK3,ANP32A,ANXA1,ANXA11,ANXA3,ANXA4,ANXA5,ANXA7,APLP2,APOA1,APOA4,APOB,APOC3,APOE,APP,ARF3,ARF4,ARHGDIA,ATIC,ATP1A1,ATP1B3,ATP2B1,BASP1,BCL9L,BGN,BRCA2,BTF3,C1QBP,CALR,CASP14,CAV2,CCDC47,CCT4,CCT6A,CD44,CD9,CDC42,CDH1,CELF4,CFL1,CHMP2A,CHMP4B,CHMP5,CLEC3B,CLTC,COL17A1,COL18A1,COL4A2,COL5A1,CP,CPSF7,CSE1L,CSTA,CTNNA1,CTN…
GO.0070013	intracellular organelle lumen	210	4.15e-14	AGRN,ANP32A,ANXA11,APOA1,APOA4,APOB,APP,B2M,BAIAP2,BASP1,BCL9L,BGN,BRCA2,C1QBP,CACYBP,CALR,CAT,CCT4,CFL1,CLEC3B,CLIC4,COL17A1,COL18A1,COL4A2,COL5A1,CPSF7,CSE1L,CSTA,CTNNB1,CTSD,DCN,DDX21,DDX46,DDX5,DEPDC1,DHX9,DLX5,DR1,EEF1A1,EEF1D,EFTUD2,EIF3A,EIF3B,EIF3E,EIF3L,ERP44,EZR,F10,F2,F9,FABP5,FAM125A,FLNA,G2E3,GC,GNAI2,GPC1,H1F0,H2AFY,H3F3B,HDGF,HIC2,HIST1H1B,HIST1H1E,HIST1H2BD,HIST1H2BJ,HIST1H4F,HMGA…
GO.0005634	nucleus	304	8.12e-14	ABI1,ACTG1,ACTN4,ADAM10,AHCY,AHNAK,ALB,ALDOA,ANP32A,ANXA1,ANXA11,ANXA2,ANXA4,ANXA5,ANXA7,APLP2,APOA1,APOE,APP,ARHGDIA,ATP2B1,BAIAP2,BASP1,BCL9L,BRCA2,BTF3,C1QBP,CALR,CASP14,CAV2,CCT4,CELF4,CFL1,CHMP4B,CHMP5,CLEC3B,CLIC4,CPSF7,CSE1L,CSTA,CTNNB1,CTNND1,DDX21,DDX39A,DDX3Y,DDX46,DDX5,DEK,DEPDC1,DHX9,DIP2B,DLX5,DNAJA1,DNAJA2,DR1,DSP,DST,DYNLL1,EEF1A1,EEF1D,EEF1G,EEF2,EFNB1,EFTUD2,EGFR,EHD2,EHD4,EIF3A,…
GO.0098805	whole membrane	121	8.12e-14	ABI1,ACSL3,AHNAK,ANK3,ANXA1,ANXA2,ANXA3,APOB,APP,ARF4,ATP1A1,ATP1B1,ATP1B3,ATP2B1,B2M,BSG,CAT,CAV1,CAV2,CD44,CD55,CDH1,CFL1,CHMP2A,CHMP4B,CHMP5,CLDN1,CLDND1,CORO1C,CP,CTNNB1,CTSD,CTTN,DKK1,DPP4,DSG1,DSP,DST,EFNB1,EGFR,EHD1,EHD2,EHD4,EPCAM,EPHA2,FAM125A,FERMT1,FN1,GNAI2,GNB2,GPC1,HLA-A,HLA-B,HLA-C,HSP90AA1,HSP90AB1,HSPA8,ICAM1,IGFBP2,ITGA2B,ITGA6,ITGB1,ITGB3,ITGB4,ITM2B,KIF18A,LCP1,LDHB,M6PR,MAPRE…
GO.0030141	secretory granule	41	1.19e-13	A2M,ACTN1,ACTN4,ALB,ALDOA,ANXA11,ANXA3,APOA1,APP,BAIAP2,BRCA2,BSG,CALR,CAV1,CAV2,CCT6A,CD36,CD9,CDC42,CTNNA1,F13A1,F5,FGA,FGB,FGG,FN1,GNAI3,ITGA2B,ITGB3,LAMP1,LTF,PLG,PROS1,RAB10,RAB13,RAB7A,TCP1,THBS1,TMED10,VAMP3,VAMP8
GO.0043229	intracellular organelle	436	2.29e-13	A2M,ABI1,ACSL3,ACSS3,ACTG1,ACTN1,ADAM10,AGRN,AHCY,AHNAK,ALB,ALDOA,AMBP,ANK3,ANP32A,ANXA1,ANXA11,ANXA3,ANXA4,ANXA5,ANXA7,APLP2,APOA1,APOA4,APOB,APOC3,APOE,APP,ARF3,ARF4,ARRDC1,ATIC,ATP1A1,ATP1B3,ATP2B1,BASP1,BCL9L,BGN,BRCA2,BTF3,C1QBP,CALR,CAP1,CAPRIN1,CASP14,CAV2,CCDC47,CCT2,CCT3,CCT4,CCT8,CD44,CD9,CDC42,CDH1,CDH23,CELF4,CHMP2A,CHMP4B,CHMP5,CLEC3B,CLTC,CNN3,COL17A1,COL18A1,COL4A2,COL5A1,CORO1C,CP…
GO.0098552	side of membrane	47	3.45e-13	ADAM9,ALCAM,ANXA5,ATP2B1,B2M,BCAM,BCAP31,CAV2,CD276,CD36,CD44,CD59,CD9,CDH1,CHMP4B,DNAJA1,DSG1,EZR,F10,F3,FGA,FGB,FGG,GNAI2,GNAI3,GNAS,GNB1,GNB2,HLA-A,HLA-B,HLA-C,HM13,ICAM1,IQGAP1,ITGA2,ITGA2B,ITGA3,ITGA6,ITGB1,JUP,LAMP1,PLG,SDC1,TFRC,TGM3,THBS1,YES1
GO.0031091	platelet alpha granule	19	1.04e-12	A2M,ACTN1,ACTN4,ALB,ALDOA,APP,CD36,CD9,F13A1,F5,FGA,FGB,FGG,FN1,ITGA2B,ITGB3,PLG,PROS1,THBS1
GO.0098589	membrane region	81	1.57e-12	ABI1,ANK3,ANXA1,ANXA2,APP,ARF4,ATP1A1,ATP1B1,ATP1B3,ATP2B1,BSG,CAV1,CAV2,CD36,CD44,CD55,CD9,CDH1,CFL1,CLDN1,CLDND1,CLTC,CORO1C,CTNNB1,CTSD,CTTN,DPP4,DSG1,DSP,DST,EFNB1,EGFR,EHD2,EPCAM,EPHA2,FERMT1,FN1,GNAI2,GNAI3,GPC1,HSP90AA1,HSP90AB1,ICAM1,IGFBP2,ITGA6,ITGB1,ITGB3,ITGB4,KIF18A,LCP1,LDHB,MAPRE1,MINK1,MSN,MYO1C,MYOF,NCKAP1,NT5E,PDE4D,PGK1,PLAUR,PLEK,PRNP,PROM2,PTRF,PVRL1,RAB35,RPS3,SDC4,SERPINH1,…
GO.0044428	nuclear part	190	3e-12	ANP32A,ANXA11,ANXA4,ANXA7,APP,BAIAP2,BASP1,BCL9L,BRCA2,C1QBP,CCT4,CFL1,CLEC3B,CLIC4,CPSF7,CSE1L,CSTA,CTNNB1,DDX21,DDX39A,DDX46,DDX5,DEPDC1,DHX9,DLX5,DR1,DST,EEF1A1,EEF1D,EFTUD2,EGFR,EIF3A,EIF3B,EIF3E,EIF3L,EZR,FABP5,FAM125A,FLNA,G2E3,GAPDH,GNAI2,H1F0,H2AFY,H3F3B,HDGF,HIC2,HIST1H1B,HIST1H1E,HIST1H2BD,HIST1H2BJ,HIST1H4F,HMGA1,HMGA2,HMGB1,HMGB2,HNRNPAB,HNRNPC,HNRNPD,HNRNPF,HNRNPH1,HNRNPK,HNRNPM,HNRN…
GO.0045121	membrane raft	35	3e-12	APP,ATP1A1,ATP1B1,ATP1B3,ATP2B1,BSG,CAV1,CAV2,CD36,CD55,CDH1,CORO1C,CTSD,DPP4,EFNB1,EGFR,EHD2,EZR,GNAI2,GNAI3,GPC1,ICAM1,ITGB1,KIF18A,LDHB,MYO1C,MYOF,PGK1,PRNP,PTRF,SDC4,SERPINH1,SLC2A1,STOM,VCL
GO.0030139	endocytic vesicle	33	3.71e-12	ANXA11,ANXA3,APOA1,APOB,APOE,B2M,CALR,CAV1,CD36,CD9,CLTC,DPP4,EGFR,GIPC1,HBA2,HLA-A,HLA-B,HLA-C,HP,HPX,HSP90AA1,HSP90B1,LAMP1,LTF,RAB10,RAB11B,RAB13,RAB35,RAB5C,RAB7A,RABEP1,RAC2,RPS27A
GO.0015935	small ribosomal subunit	18	6.74e-12	GNB2L1,HBA2,RPS11,RPS14,RPS15A,RPS16,RPS2,RPS20,RPS24,RPS25,RPS26,RPS27A,RPS3,RPS3A,RPS5,RPS6,RPS8,RPSA
GO.0044459	plasma membrane part	133	1.19e-11	ABI1,ADAM10,ADAM9,AHNAK,ALCAM,ANK3,ANXA1,ANXA2,ANXA5,APP,ARF4,ARHGDIA,ATP1A1,ATP1B1,ATP1B3,B2M,BCAM,BCAP31,BSG,C5,C8B,C9,CALR,CAPRIN1,CAV1,CAV2,CD151,CD276,CD36,CD47,CD55,CD59,CD99,CDH1,CFL1,CHMP4B,CLDN12,CLDND1,CLTC,COL17A1,CORO1C,CTNNA1,CTNNB1,DPP4,DSG1,DSP,DST,EFNB1,EGFR,EHD2,EPCAM,EPHA2,F10,F3,FERMT1,FGA,FGB,FGFR1,FGG,FN1,GNAI2,GNAI3,GNAS,GNB2,GNB2L1,GP1BB,GPC1,GPRC5A,HLA-A,HLA-B,HLA-C,HNRNPM…
GO.0031981	nuclear lumen	175	3.1e-11	ANP32A,ANXA11,BAIAP2,BASP1,BCL9L,BRCA2,C1QBP,CACYBP,CCT4,CFL1,CLEC3B,CLIC4,CPSF7,CSE1L,CSTA,CTNNB1,DDX21,DDX46,DDX5,DEPDC1,DHX9,DLX5,DR1,EEF1A1,EEF1D,EFTUD2,EIF3A,EIF3B,EIF3E,EIF3L,EZR,FABP5,FAM125A,FLNA,G2E3,GNAI2,H1F0,H2AFY,H3F3B,HDGF,HIC2,HIST1H1B,HIST1H1E,HIST1H2BD,HIST1H2BJ,HIST1H4F,HMGA1,HMGA2,HMGB1,HMGB2,HNRNPAB,HNRNPC,HNRNPD,HNRNPF,HNRNPH1,HNRNPK,HNRNPM,HNRNPR,HNRNPU,HSP90AA1,HSP90AB1,HSP…
GO.0048471	perinuclear region of cytoplasm	56	7.93e-11	ACSL3,ACTN4,ADAM10,ANP32A,ANXA2,ANXA4,APP,ARF3,ARHGAP10,CALR,CAV1,CAV2,CDH1,CLIC4,CTNNB1,CYFIP1,DNAJA1,EGFR,EHD2,EHD4,FLNA,GALNT3,GAPDH,GC,GNAS,GNB2,GNB2L1,GSN,HMGB2,HRNR,HSP90B1,ITGA3,ITGB1,LAMB1,LAMC2,LAMP1,LMNA,M6PR,MCM3,MVP,MYO1B,PPIB,PRDX5,RAB10,RAB40C,RANGAP1,RAP1A,RPS6,SERPINF1,SET,SPP1,STOM,TFRC,VAMP8,VCP,YWHAB
GO.0031252	cell leading edge	39	1.05e-10	ABI1,ACTN1,ANXA2,ARF4,ATP2B1,BAIAP2,CDH1,CFL1,CORO1C,CTNNA1,CTNNB1,CTTN,CYFIP1,DPP4,DST,EPHA2,EZR,FERMT1,GNAS,GSN,HSP90AA1,IQGAP1,ITGB1,ITGB3,ITGB4,KIF18A,LCP1,MYH9,MYO1C,NCKAP1,PLEK,RAB13,RAC2,RDX,RPS3,S100A11,SLC39A14,TLN1,TNFRSF12A
GO.0071013	catalytic step 2 spliceosome	19	1.3e-10	DDX5,EFTUD2,HNRNPC,HNRNPF,HNRNPH1,HNRNPK,HNRNPM,HNRNPR,HNRNPU,PABPC1,PPIE,PRPF4B,PRPF8,SF3B2,SNRPD3,SRRM1,SRRM2,SRSF1,SYNCRIP
GO.0005911	cell-cell junction	39	1.35e-10	ACTN4,AHNAK,ANK3,ANXA5,APP,ATP1A1,ATP1B1,CDH1,CDH3,CFL1,CLDN1,CLDN12,CLIC4,COL17A1,CTNNB1,CTNND1,DPP4,DSC1,DSG1,DSP,EPCAM,IQGAP1,ITGB1,JUP,KRT8,MYH9,PKP1,PKP3,PTK7,PVRL1,RAB13,RAP1B,SHROOM3,SLC2A1,SYMPK,TJP2,TLN1,VCL,YWHAH
GO.0015629	actin cytoskeleton	42	3.15e-10	ACTG1,ACTN1,ACTN4,AHNAK,ALDOA,APOB,CAP1,CDH1,CFL1,CLIC4,CNN3,CORO1C,CTNNA1,CTTN,DST,EPB41,EZR,FERMT1,FLNA,FSCN1,GSN,H1F0,HNRNPK,IQGAP1,LCP1,LMOD3,MARCKS,MYH7B,MYH9,MYL12A,MYL6,MYO1B,NCAPG,NMT1,NPM1,SH3GL1,SLC16A3,SLC2A1,TMOD2,TPM3,VCL,YES1
GO.0001726	ruffle	25	4.14e-10	ACTN1,ANXA2,ARF4,BAIAP2,CFL1,CTTN,CYFIP1,EPHA2,EZR,FERMT1,GNAS,GSN,HSP90AA1,ITGB1,ITGB3,KIF18A,LCP1,MYH9,MYO1C,PLEK,RDX,RPS3,S100A11,TLN1,TNFRSF12A
GO.0031093	platelet alpha granule lumen	15	5.22e-10	A2M,ACTN1,ACTN4,ALB,ALDOA,APP,F13A1,F5,FGA,FGB,FGG,FN1,PLG,PROS1,THBS1
GO.0071682	endocytic vesicle lumen	10	5.52e-10	APOA1,APOB,APOE,CALR,HBA2,HP,HPX,HSP90AA1,HSP90B1,LTF
GO.0044430	cytoskeletal part	87	9.84e-10	ACTG1,ACTN1,ACTN4,ANXA11,APP,BRCA2,CAP1,CASP14,CCT2,CCT3,CCT4,CCT6A,CCT8,CDC42,CFL1,CLIC4,CLTC,CTNNB1,CTTN,DHX9,DNAH14,DSP,DST,DYNC1H1,DYNLL1,EPB41,FAM125A,FERMT1,FLG,FLNA,FLNB,FSCN1,GNAI2,GNAI3,GSN,HNRNPK,HSPB1,IQGAP1,IST1,JUP,KIF18A,KRT1,KRT14,KRT16,KRT17,KRT5,KRT6A,KRT6B,KRT77,KRT78,KRT8,KRT9,LCP1,LMNA,LMOD3,MARCKS,MCM3,MYH7B,MYL12A,MYL6,MYO1B,NCAPG,NPM1,NUDC,PARP4,PDCD6IP,PDE4D,PKP1,RAN,RANGA…
GO.0005604	basement membrane	19	1.46e-09	AGRN,ANXA2,CD151,COL17A1,COL18A1,COL4A2,COL5A1,DST,FBLN1,FN1,ITGA6,ITGB4,LAMA5,LAMB1,LAMC1,SERPINF1,TGFBI,THBS4,TNC
GO.0005856	cytoskeleton	110	1.54e-09	ABI1,ACTG1,ACTN1,ACTN4,AHNAK,ALDOA,ANK3,ANXA11,APOB,APP,ARHGDIA,BAIAP2,BASP1,BRCA2,CAP1,CASP14,CCT2,CCT3,CCT4,CCT6A,CCT8,CDC42,CDH1,CFL1,CLIC4,CLTC,CNN3,CORO1C,CTNNB1,DHX9,DNAH14,DSP,DST,DYNC1H1,DYNLL1,EPB41,F11R,FAM125A,FLG,FLNA,FSCN1,GAPDH,GNAI2,GNAI3,GNB2L1,GSN,H1F0,HNRNPK,HSPB1,IQGAP1,IST1,JUP,KIF18A,KRT14,KRT16,KRT17,KRT2,KRT5,KRT6A,KRT6B,KRT78,KRT8,KRT9,LCP1,LMNA,LMOD3,MCM3,MSN,MVP,MYH7B,MY…
GO.0005681	spliceosomal complex	24	2.34e-09	DDX39A,DDX5,EFTUD2,HNRNPC,HNRNPF,HNRNPH1,HNRNPK,HNRNPM,HNRNPR,HNRNPU,HSPA8,PABPC1,PPIE,PRPF4B,PRPF8,SF3B2,SNRPD3,SRRM1,SRRM2,SRSF1,SRSF2,SYNCRIP,U2AF2,YBX1
GO.0042995	cell projection	99	2.56e-09	ABI1,ACTR2,AHCY,ALCAM,ANK3,ANXA1,ANXA2,ANXA3,ANXA5,APOE,ARF4,ATP1A1,ATP2B1,BASP1,CACYBP,CAPRIN1,CAV1,CDC42,CDH1,CDH23,CFL1,CLIC4,CNN3,CORO1C,CTNNA1,CTNNB1,CTTN,CYFIP1,DNAH14,DPP4,DST,DYNC1H1,DYNLL1,EPHA2,EZR,FAM49B,FERMT1,FLNA,FLNB,FSCN1,GC,GIPC1,GNAS,GNB2L1,GSN,HNRNPK,HSP90AA1,HSP90AB1,IQGAP1,ITGB1,ITGB3,KIF18A,LAMP1,LCP1,LDHA,MAPRE1,MDK,MINK1,MME,MSN,MYL6,MYO1B,NAP1L1,NAP1L4,NCKAP1,NPM1,PKM,PLA…
GO.0034774	secretory granule lumen	16	3.35e-09	A2M,ACTN1,ACTN4,ALB,ALDOA,APOA1,APP,F13A1,F5,FGA,FGB,FGG,FN1,PLG,PROS1,THBS1
GO.0016282	eukaryotic 43S preinitiation complex	9	4.02e-09	EIF3A,EIF3B,EIF3C,EIF3D,EIF3E,EIF3F,EIF3J,EIF3K,EIF3L
GO.0033290	eukaryotic 48S preinitiation complex	9	4.02e-09	EIF3A,EIF3B,EIF3C,EIF3D,EIF3E,EIF3F,EIF3J,EIF3K,EIF3L
GO.0044424	intracellular part	456	9.88e-09	A2M,ABI1,ACSL3,ACSS3,ACTG1,ACTN1,ADAM10,ADAM9,AFP,AGBL1,AGRN,AHNAK,ALB,ALDOA,AMBP,ANK3,ANP32A,ANXA1,ANXA11,ANXA3,ANXA4,ANXA7,AOC2,APLP2,APOA1,APOA4,APOB,APOC3,APOE,APP,ARF3,ARF4,ARHGAP10,ARRDC1,ATP1A1,ATP1B3,ATP2B1,BASP1,BCL9L,BGN,BRCA2,BTF3,BZW1,C1QBP,C9,CALR,CAP1,CAPRIN1,CASP14,CAV2,CCDC47,CCT2,CCT3,CCT4,CCT8,CD151,CD44,CD55,CD9,CD99,CDC42,CDH1,CDH23,CDH3,CELF4,CHMP2A,CHMP4B,CLEC3B,CLTC,CNN3,CO…
GO.0030496	midbody	21	1.34e-08	ANXA11,ANXA2,CDC42,CHMP4B,CLIC4,CTNND1,GNAI2,GNAI3,GNB2L1,HSP90B1,HSPA5,IQGAP1,IST1,MITD1,RALA,RALB,RAN,RCC2,SLC2A1,VPS37B,VPS4B
GO.0012505	endomembrane system	169	1.97e-08	A2M,ABI1,ACSL3,ACTN1,ACTN4,ADAM10,AGRN,ALB,ALDOA,ANK3,ANP32A,ANXA1,ANXA11,ANXA3,ANXA4,ANXA7,APOA1,APOA4,APOB,APOC3,APOE,APP,ARF3,ARF4,ATP1A1,BAIAP2,BGN,BRCA2,CACYBP,CALR,CAT,CAV2,CCDC47,CCT6A,CD44,CD9,CDC42,CDH1,CHMP2A,CHMP4B,CHMP5,COL17A1,COL18A1,COL4A2,COL5A1,CTNNA1,CTTN,DCN,DKK1,DNAJA1,DST,EGFR,EHD1,EHD2,EHD4,EPB41,ERP44,EXPH5,EZR,F10,F13A1,F2,F5,F9,FAM125A,FGA,FGB,FGG,FKBP1A,FKTN,FLNA,FN1,GAL…
GO.0005730	nucleolus	61	4.39e-08	BCL9L,C1QBP,CLEC3B,DDX21,DDX5,DHX9,EEF1A1,EEF1D,EIF3A,EIF3L,EZR,FLNA,G2E3,H2AFY,HNRNPM,HSPA8,ILF3,MYBBP1A,MYO1C,NPM1,PA2G4,PARP1,POLR1D,PRKDC,PSAP,RAN,RCC2,RPL13,RPL13A,RPL18,RPL19,RPL23,RPL3,RPL35,RPL36,RPL4,RPL5,RPL7,RPL7A,RPL8,RPL9,RPS14,RPS23,RPS25,RPS26,RPS27A,RPS3,RPS3A,RPS6,SLC7A5,SMARCA5,SNX15,SRP14,SRP68,SRSF5,SSRP1,SUB1,TCOF1,TOP1,TRA2A,TSG101
GO.0005622	intracellular	462	5.6e-08	A2M,ABI1,ACSL3,ACSS3,ACTG1,ACTN1,ADAM10,ADAM9,AFP,AGBL1,AGRN,AHNAK,ALB,ALDOA,AMBP,ANK3,ANP32A,ANXA1,ANXA11,ANXA3,ANXA4,ANXA7,AOC2,APLP2,APOA1,APOA4,APOB,APOC3,APOE,APP,ARF3,ARF4,ARHGAP10,ARRDC1,ATP1A1,ATP1B1,ATP1B3,ATP2B1,BASP1,BCL9L,BGN,BRCA2,BTF3,BZW1,C1QBP,C9,CALR,CAP1,CAPRIN1,CASP14,CAV1,CAV2,CCDC47,CCT2,CCT3,CCT4,CCT8,CD151,CD44,CD55,CD9,CD99,CDC42,CDH1,CDH23,CDH3,CELF4,CHMP2A,CHMP4B,CLEC3B,…
GO.0009897	external side of plasma membrane	27	7.43e-08	ADAM9,ALCAM,ANXA5,B2M,BCAM,CALR,CD276,CD36,CD44,CD59,CD9,F10,F3,FGA,FGB,FGG,ICAM1,ITGA2,ITGA2B,ITGA3,ITGA6,ITGB1,LAMP1,PLG,SDC1,TFRC,THBS1
GO.0010008	endosome membrane	36	8.4e-08	ANXA2,APOB,B2M,CAV1,CHMP2A,CHMP4B,CHMP5,DKK1,EGFR,EHD1,EHD2,EHD4,FAM125A,HLA-A,HLA-B,HLA-C,ITM2B,LAMP1,MITD1,MYO1B,RAB10,RAB11B,RAB13,RAB35,RAB40C,RAB5C,RAP2B,RCC2,RPS27A,SH3GL1,TFRC,TSG101,VAMP8,VPS37B,VPS37C,VPS4B
GO.0098590	plasma membrane region	61	9.2e-08	ABI1,ANK3,ANXA1,ANXA2,ARF4,ATP1A1,ATP1B1,ATP1B3,ATP2B1,CAV1,CAV2,CD44,CD9,CDH1,CFL1,CLDN1,CLDND1,CORO1C,CTNNB1,DPP4,DSG1,DSP,DST,EGFR,EHD2,EPCAM,EPHA2,EZR,FERMT1,FN1,HSP90AA1,HSP90AB1,IGFBP2,ITGA6,ITGB3,ITGB4,KIF18A,LCP1,MAPRE1,MINK1,MSN,MYO1C,MYOF,NCKAP1,NT5E,PDE4D,PLAUR,PLEK,PROM2,PTRF,PVRL1,RAB35,RPS3,SHROOM3,SLC2A1,SLC3A2,SLC7A5,ST14,TACSTD2,TLN1,VAMP3
GO.0012506	vesicle membrane	38	9.57e-08	ANXA3,ANXA4,APOB,B2M,BSG,CAV2,CD36,CD9,CLIC4,GIPC1,GPRC5A,HLA-A,HLA-B,HLA-C,HSPA8,ITGA2B,ITGB3,ITM2B,LAMP1,MYOF,RAB10,RAB11B,RAB13,RAB7A,RAC2,RALA,RPS27A,SFN,SNX15,TMED10,VAMP3,VAMP8,YWHAB,YWHAE,YWHAG,YWHAH,YWHAQ,YWHAZ
GO.0016328	lateral plasma membrane	12	1.32e-07	ANK3,CDH1,CLDN1,CLDN12,CORO1C,CTNNB1,DSG1,EPCAM,IQGAP1,MYO1C,RAB13,TACSTD2
GO.0044440	endosomal part	37	1.34e-07	ANXA2,APOB,APP,B2M,CAV1,CHMP2A,CHMP4B,CHMP5,DKK1,EGFR,EHD1,EHD2,EHD4,FAM125A,HLA-A,HLA-B,HLA-C,ITM2B,LAMP1,MITD1,MYO1B,RAB10,RAB11B,RAB13,RAB35,RAB40C,RAB5C,RAP2B,RCC2,RPS27A,SH3GL1,TFRC,TSG101,VAMP8,VPS37B,VPS37C,VPS4B
GO.0044420	extracellular matrix component	19	1.59e-07	AGRN,ANXA2,CD151,COL17A1,COL18A1,COL4A2,DCN,DST,FN1,ITGA6,ITGB4,LAMA5,LAMB1,LAMC1,LUM,SERPINF1,TGFBI,THBS4,TNC
GO.0005938	cell cortex	25	2.88e-07	ACTN4,ANXA2,CAP1,CAV1,CFL1,CTNNB1,CTTN,DST,EPB41,EZR,FGA,FGB,FGG,FLNB,GIPC1,GSN,LAMC2,MAPRE1,MARCKS,MYH9,NCL,PFN1,SLC2A1,TPM4,VCL
GO.0030659	cytoplasmic vesicle membrane	36	3e-07	ANXA3,APOB,B2M,BSG,CAV2,CD36,CD9,CLIC4,GPRC5A,HLA-A,HLA-B,HLA-C,HSPA8,ITGA2B,ITGB3,ITM2B,LAMP1,MYOF,RAB10,RAB11B,RAB13,RAB7A,RAC2,RALA,RPS27A,SFN,SNX15,TMED10,VAMP3,VAMP8,YWHAB,YWHAE,YWHAG,YWHAH,YWHAQ,YWHAZ
GO.0005768	endosome	53	4.66e-07	ANXA1,APOA1,APOA4,APOB,APOC3,APOE,APP,ATP1A1,B2M,CAV1,CDH1,CHMP2A,CHMP4B,CHMP5,DKK1,EGFR,EHD1,EHD2,EHD4,EXPH5,EZR,FAM125A,GPC1,HLA-A,HLA-B,HLA-C,ITGB1,ITM2B,MITD1,MYO1B,PACSIN3,PDCD6,RAB10,RAB11B,RAB13,RAB1A,RAB35,RAB40C,RAB5C,RAB7A,RABEP1,RAN,RAP1A,RAP2B,RCC2,RPS27A,SH3GL1,TSG101,VAMP3,VAMP8,VPS37B,VPS37C,VPS4B
GO.0043292	contractile fiber	25	5.05e-07	ACTG1,ACTN1,ACTN4,AHNAK,ALDOA,ANK3,ANXA5,CTNNB1,DEK,DST,ENO1,FKBP1A,FLNB,HSPB1,JUP,KRT8,LMOD3,MYL12A,PDE4D,PLEC,SDC4,TMOD2,TPM3,TPM4,VCL
GO.0044291	cell-cell contact zone	13	7.17e-07	ACTN1,AHNAK,ANK3,ANXA5,ATP1A1,ATP1B1,CTNNA1,CTNNB1,DSP,ITGB1,JUP,VCL,YWHAH
GO.0030016	myofibril	24	7.92e-07	ACTG1,ACTN1,ACTN4,AHNAK,ALDOA,ANK3,ANXA5,CTNNB1,DST,ENO1,FKBP1A,FLNB,HSPB1,JUP,KRT8,LMOD3,MYL12A,PDE4D,PLEC,SDC4,TMOD2,TPM3,TPM4,VCL
GO.0014704	intercalated disc	12	8.07e-07	ACTN1,ANK3,ANXA5,ATP1A1,ATP1B1,CTNNA1,CTNNB1,DSP,ITGB1,JUP,VCL,YWHAH
GO.0016323	basolateral plasma membrane	24	8.56e-07	ANK3,ANXA1,ANXA2,ATP1A1,ATP1B1,ATP2B1,CAV1,CD44,CTNNB1,DSP,DST,EGFR,EPCAM,EZR,HSP90AB1,ITGA3,ITGA6,ITGB4,MSN,MYO1C,PROM2,SLC2A1,ST14,TACSTD2
GO.0019898	extrinsic component of membrane	27	9.3e-07	ANXA2,CAV2,CDH1,CTNNA1,CTNNB1,EPB41,EZR,GNAI2,GNAI3,GNAS,GNB1,GNB2,IQGAP1,JUP,MITD1,MSN,NMT1,PLAUR,PLG,PRNP,PVRL1,RDX,RNF40,S100A10,ST14,TGM3,YES1
GO.0005832	chaperonin-containing T-complex	6	1.6e-06	CCT2,CCT3,CCT4,CCT6A,CCT8,TCP1
GO.0005852	eukaryotic translation initiation factor 3 complex	6	1.6e-06	EIF3C,EIF3E,EIF3F,EIF3J,EIF3K,EIF3L
GO.0031012	extracellular matrix	33	1.67e-06	AGRN,ANXA2,APOE,ASPN,BGN,CALR,CD151,COL17A1,COL4A2,CYR61,DST,F2,F3,FKBP1A,GPC1,HNRNPM,HSP90B1,ITGA6,ITGB4,KRT1,LAMA5,LAMB1,LAMC1,LGALS1,LGALS3BP,LUM,MMP1,PKM,POSTN,SERPINF1,THBS1,THBS4,VTN
GO.0030863	cortical cytoskeleton	13	2.78e-06	ACTN4,CAP1,CFL1,CTTN,EPB41,EZR,FLNA,GSN,MAPRE1,MYH9,SLC2A1,TPM4,VCL
GO.0019897	extrinsic component of plasma membrane	18	3.32e-06	ANXA2,CAV2,CDH1,CTNNA1,CTNNB1,GNAI2,GNAI3,GNAS,GNB1,GNB2,IQGAP1,JUP,PLG,PVRL1,S100A10,ST14,TGM3,YES1
GO.0030056	hemidesmosome	5	3.54e-06	COL17A1,DST,ITGA6,ITGB4,PLEC
GO.0002199	zona pellucida receptor complex	6	3.71e-06	CCT2,CCT3,CCT4,CCT6A,CCT8,TCP1
GO.0005788	endoplasmic reticulum lumen	22	5.2e-06	APOA1,APOA4,APOB,B2M,CALR,COL17A1,COL18A1,COL4A2,COL5A1,ERP44,F10,F2,F9,HSP90B1,HSPA5,P4HB,PDIA3,PDIA4,PLAUR,PPIB,SERPINH1,THBS1
GO.0044449	contractile fiber part	22	5.2e-06	ACTN1,ACTN4,AHNAK,ALDOA,ANK3,ANXA5,CTNNB1,DST,ENO1,FKBP1A,FLNB,HSPB1,JUP,KRT8,LMOD3,MYL12A,PLEC,SDC4,TMOD2,TPM3,TPM4,VCL
GO.0036464	cytoplasmic ribonucleoprotein granule	17	6.91e-06	CAPRIN1,DDX3Y,DHX9,HNRNPU,IQGAP1,NCL,PABPC1,PABPC4,PSMC2,PSMC3,RPL28,RPL6,RPLP0,RPS6,TNRC6A,TOP1,YBX1
GO.0042383	sarcolemma	16	8e-06	AHNAK,ANK3,ANXA1,ANXA2,ANXA5,ATP1A1,ATP1B1,BGN,BSG,CD59,EZR,ITGB1,KRT8,LAMP1,PLCB3,PLEC
GO.0098797	plasma membrane protein complex	36	8.19e-06	ATP1A1,ATP1B1,ATP1B3,B2M,C5,C8B,C9,CDH1,CLTC,CORO1C,CTNNA1,CTNNB1,EGFR,GNAI2,GNAI3,GNAS,GNB1,GNB2,HLA-A,HLA-B,HLA-C,ITGA2,ITGA2B,ITGA3,ITGA6,ITGB1,ITGB3,ITGB4,JUP,KRT8,PDE4D,PVRL1,SDCBP,TFRC,TMED10,VTN
GO.0045335	phagocytic vesicle	13	1.69e-05	ANXA11,ANXA3,B2M,CD36,HLA-A,HLA-B,HLA-C,LAMP1,LTF,RAB10,RAB11B,RAB7A,RAC2
GO.0005654	nucleoplasm	132	2.1e-05	ANP32A,ANXA11,BAIAP2,BASP1,BCL9L,BRCA2,CACYBP,CCT4,CPSF7,CSE1L,CSTA,CTNNB1,DDX21,DDX46,DDX5,DEPDC1,DHX9,DR1,EFTUD2,EIF3B,EIF3E,EIF3L,FABP5,FAM125A,GNAI2,H1F0,H2AFY,H3F3B,HDGF,HIC2,HIST1H2BD,HIST1H2BJ,HIST1H4F,HMGA1,HMGA2,HMGB1,HMGB2,HNRNPAB,HNRNPC,HNRNPD,HNRNPF,HNRNPH1,HNRNPK,HNRNPM,HNRNPR,HNRNPU,HSP90AA1,HSP90AB1,HSPA8,IARS,IDE,ILF3,IQGAP1,ISG15,KRT8,LMNA,LUC7L2,LUC7L3,MATR3,MCM3,MIF,MTA2,MYO1C,…
GO.0005577	fibrinogen complex	5	2.81e-05	FGA,FGB,FGG,FN1,THBS1
GO.0016342	catenin complex	5	2.81e-05	CDH1,CTNNA1,CTNNB1,JUP,PVRL1
GO.0043256	laminin complex	5	2.81e-05	LAMA3,LAMA5,LAMB1,LAMC1,LAMC2
GO.0005838	proteasome regulatory particle	7	3.12e-05	PSMC1,PSMC2,PSMC3,PSMD1,PSMD11,PSMD12,PSMD6
GO.0030666	endocytic vesicle membrane	16	3.9e-05	ANXA3,APOB,B2M,CAV1,CD36,CD9,CLTC,HLA-A,HLA-B,HLA-C,LAMP1,RAB10,RAB11B,RAB7A,RAC2,RPS27A
GO.0005901	caveola	12	3.97e-05	ATP1A1,ATP1B1,ATP1B3,CAV1,CAV2,CDH1,CORO1C,EHD2,KIF18A,MYOF,PTRF,SLC2A1
GO.0032587	ruffle membrane	12	3.97e-05	ARF4,CFL1,EPHA2,EZR,FERMT1,HSP90AA1,ITGB1,ITGB3,LCP1,PLEK,RPS3,TLN1
GO.0042627	chylomicron	6	4.13e-05	APOA1,APOA4,APOB,APOC3,APOE,APOH
GO.0030057	desmosome	7	4.37e-05	DSC1,DSG1,DSP,JUP,PKP1,PKP3,VCL
GO.0005913	cell-cell adherens junction	9	5.25e-05	ACTN1,CDH1,CDH3,CTNNA1,DSP,JUP,MYH9,PVRL1,VCL
GO.0005605	basal lamina	7	5.99e-05	AGRN,FN1,LAMA3,LAMA5,LAMB1,LAMC1,LAMC2
GO.0022624	proteasome accessory complex	7	5.99e-05	PSMC1,PSMC2,PSMC3,PSMD1,PSMD12,PSMD6,PSME1
GO.0030670	phagocytic vesicle membrane	10	5.99e-05	ANXA3,B2M,HLA-A,HLA-B,HLA-C,LAMP1,RAB10,RAB11B,RAB7A,RAC2
GO.0071556	integral component of lumenal side of endoplasmic reticulum membrane	6	6.29e-05	BCAP31,CALR,HLA-A,HLA-B,HLA-C,HM13
GO.0098553	lumenal side of endoplasmic reticulum membrane	6	6.29e-05	BCAP31,CALR,HLA-A,HLA-B,HLA-C,HM13
GO.0031253	cell projection membrane	24	7.84e-05	ARF4,ATP2B1,CFL1,CTNNB1,DPP4,EPHA2,EZR,FERMT1,HSP90AA1,HSP90AB1,ITGA3,ITGB1,ITGB3,LCP1,MAPRE1,MSN,MYO1C,NCKAP1,PLAUR,PLEK,PROM2,RAB35,RPS3,TLN1
GO.0030027	lamellipodium	18	7.95e-05	ABI1,CDH1,CFL1,CORO1C,CTNNA1,CTNNB1,CTTN,CYFIP1,DPP4,EPHA2,GSN,ITGB1,ITGB3,NCKAP1,RAB13,RAC2,RDX,SLC39A14
GO.0071437	invadopodium	5	0.000105	DPP4,FSCN1,ITGA3,ITGB1,PLAUR
GO.0005903	brush border	13	0.000113	ACTN1,EZR,FLNB,GIPC1,HSP90AB1,MME,MYH9,MYL6,MYO1B,MYO1C,PLEC,TPM3,VCL
GO.0005769	early endosome	24	0.000135	ANXA2,APOA1,APOA4,APOB,APOC3,APOE,B2M,CAV1,DKK1,EGFR,EHD1,EHD4,HLA-A,HLA-B,HLA-C,MYO1B,RAB1A,RAB5C,RABEP1,RAP1A,RCC2,SH3GL1,TSG101,VAMP8
GO.0034364	high-density lipoprotein particle	7	0.000145	APOA1,APOA4,APOC3,APOE,APOH,LCAT,PON1
GO.0005882	intermediate filament	19	0.000148	CASP14,DSP,DST,FLG,JUP,KRT1,KRT14,KRT16,KRT17,KRT5,KRT6A,KRT6B,KRT77,KRT78,KRT8,KRT9,LMNA,PKP1,SLC1A4
GO.0031256	leading edge membrane	15	0.000151	ARF4,ATP2B1,CFL1,DPP4,EPHA2,EZR,FERMT1,HSP90AA1,ITGB1,ITGB3,LCP1,NCKAP1,PLEK,RPS3,TLN1
GO.0045111	intermediate filament cytoskeleton	22	0.000151	CASP14,CCT8,DSP,DST,FLG,JUP,KRT1,KRT14,KRT16,KRT17,KRT2,KRT5,KRT6A,KRT6B,KRT77,KRT78,KRT8,KRT9,LMNA,PKP1,PLEC,SLC1A4
GO.0030175	filopodium	12	0.000163	ABI1,BAIAP2,DYNC1H1,EZR,FSCN1,ITGA3,ITGB1,ITGB3,LCP1,MSN,MYO1B,RDX
GO.0005884	actin filament	10	0.000183	ACTG1,EZR,FERMT1,FLNA,IQGAP1,LCP1,MYO1B,MYO1C,TPM4,YES1
GO.0045177	apical part of cell	27	0.000183	APP,ATP1A1,ATP1B1,ATP2B1,CAV1,CD9,CLDN1,CLDND1,CLIC4,CTNNB1,DPP4,DSG1,EPCAM,EZR,FAT4,FN1,HSP90AB1,IGFBP2,MSN,PDE4D,PROM2,RDX,SHROOM3,SLC3A2,SLC7A5,SPP1,VAMP3
GO.0031092	platelet alpha granule membrane	4	0.000189	CD36,CD9,ITGA2B,ITGB3
GO.0070937	CRD-mediated mRNA stability complex	4	0.000189	DHX9,HNRNPU,SYNCRIP,YBX1
GO.0071438	invadopodium membrane	4	0.000189	DPP4,ITGA3,ITGB1,PLAUR
GO.0008305	integrin complex	7	0.000232	ITGA2,ITGA2B,ITGA3,ITGA6,ITGB1,ITGB3,ITGB4
GO.0034358	plasma lipoprotein particle	8	0.00025	APOA1,APOA4,APOB,APOC3,APOE,APOH,LCAT,PON1
GO.0031528	microvillus membrane	6	0.000259	CTNNB1,EZR,ITGB3,MSN,MYO1C,PROM2
GO.0043034	costamere	6	0.000259	AHNAK,ANK3,KRT8,PLEC,SDC4,VCL
GO.0016607	nuclear speck	18	0.00032	BASP1,DDX46,EFTUD2,LMNA,LUC7L2,LUC7L3,PRPF40A,PRPF8,RBM39,RNPS1,SON,SRRM1,SRRM2,SRSF1,SRSF2,SRSF5,SRSF6,U2AF2
GO.0098562	cytoplasmic side of membrane	17	0.000329	ATP2B1,CAV2,CDH1,CHMP4B,DNAJA1,DSG1,EZR,GNAI2,GNAI3,GNAS,GNB1,GNB2,HM13,IQGAP1,JUP,TGM3,YES1
GO.0031901	early endosome membrane	13	0.000342	B2M,CAV1,DKK1,EGFR,EHD1,EHD4,HLA-A,HLA-B,HLA-C,RAB5C,RCC2,SH3GL1,VAMP8
GO.0002102	podosome	6	0.000347	CTTN,GSN,HNRNPK,LCP1,SH3GL1,TPM4
GO.0034361	very-low-density lipoprotein particle	6	0.000347	APOA1,APOA4,APOB,APOC3,APOE,APOH
GO.0032432	actin filament bundle	9	0.000349	ACTN1,ACTN4,FLNA,FLNB,FSCN1,LCP1,MYH9,MYL12A,TPM3
GO.0043259	laminin-10 complex	3	0.000363	LAMA5,LAMB1,LAMC1
GO.0042612	MHC class I protein complex	4	0.000385	B2M,HLA-A,HLA-B,HLA-C
GO.0055038	recycling endosome membrane	8	0.000507	EHD1,EHD2,EHD4,RAB10,RAB11B,RAB13,RAP2B,TFRC
GO.0045095	keratin filament	12	0.000636	CASP14,KRT1,KRT10,KRT14,KRT2,KRT5,KRT6A,KRT6B,KRT77,KRT78,KRT8,KRT80
GO.0000813	ESCRT I complex	4	0.000733	FAM125A,TSG101,VPS37B,VPS37C
GO.0031597	cytosolic proteasome complex	4	0.000733	IDE,PSMC1,PSMC2,PSMC3
GO.0030017	sarcomere	17	0.000802	ACTN1,ACTN4,ALDOA,ANXA5,CTNNB1,DST,ENO1,FKBP1A,FLNB,HSPB1,JUP,KRT8,LMOD3,MYL12A,TMOD2,TPM3,TPM4
GO.0005578	proteinaceous extracellular matrix	25	0.000821	AGRN,ANXA2,ASPN,BGN,CALR,CD151,COL17A1,COL18A1,COL4A2,CYR61,DST,GPC1,ITGA6,ITGB4,LAMA5,LAMB1,LAMC1,LGALS1,LGALS3BP,LUM,MMP1,POSTN,SERPINF1,THBS4,VTN
GO.0000502	proteasome complex	9	0.000954	HSPB1,IDE,PSMC1,PSMC2,PSMC3,PSMD1,PSMD12,PSMD6,VCP
GO.0005811	lipid particle	9	0.000954	ACSL3,ANXA2,BCAP31,CAV1,EHD1,GAPDH,RAB5C,RAP1B,VCP
GO.0015630	microtubule cytoskeleton	53	0.00113	ANXA11,APP,BRCA2,CCT2,CCT3,CCT4,CCT6A,CCT8,CDC42,CLIC4,CLTC,CTNNB1,CTTN,DHX9,DNAH14,DST,DYNC1H1,DYNLL1,EZR,F11R,FAM125A,GAPDH,GNAI2,GNAI3,HSPB1,IQGAP1,IST1,KIF18A,MARCKS,MCM3,MYH9,NCAPG,NPM1,NUDC,PARP4,PDCD6IP,PDE4D,RAN,RANGAP1,RBM39,RCC2,RPL32,RPS3,SHROOM3,SLC16A1,SLC1A4,TLN1,TUBA4A,TUBB4B,VAPA,VPS4B,YES1,YWHAE
GO.0098796	membrane protein complex	50	0.00113	ATP1A1,ATP1B1,ATP1B3,B2M,C5,C8B,C9,CALR,CDH1,CHMP2A,CHMP4B,CLIC4,CLTC,CORO1C,CTNNA1,CTNNB1,EGFR,FAM125A,GNAI2,GNAI3,GNAS,GNB1,GNB2,HLA-A,HLA-B,HLA-C,ITGA2,ITGA2B,ITGA3,ITGA6,ITGB1,ITGB3,ITGB4,JUP,KRT8,NDUFA5,PDE4D,PVRL1,RANGAP1,SDCBP,SRP9,TFRC,TMED10,TSG101,VAMP3,VAMP8,VCP,VPS37B,VPS37C,VTN
GO.0043005	neuron projection	47	0.00121	ABI1,ACTN4,AHCY,ALCAM,ANK3,ANXA3,APOE,ARF4,ATP2B1,BAIAP2,BASP1,CACYBP,CAPRIN1,CDC42,CNN3,CTTN,CYFIP1,DST,FLNA,GC,GIPC1,GNAS,GNB1,GNB2L1,HNRNPK,IQGAP1,ITGA3,ITGB1,LAMP1,MINK1,MME,NAP1L1,NAP1L4,NPM1,PVRL1,RAB13,RAB7A,RANGAP1,RAP1A,RPL28,RPS6,SERPINF1,SLC1A4,TMOD2,VAMP3,YWHAE,ZDHHC5
GO.0005610	laminin-5 complex	3	0.0013	LAMA3,LAMA5,LAMC2
GO.0005853	eukaryotic translation elongation factor 1 complex	3	0.0013	EEF1A1,EEF1B2,EEF1D
GO.0097452	GAIT complex	3	0.0013	GAPDH,RPL13A,SYNCRIP
GO.0016324	apical plasma membrane	21	0.00149	ATP1A1,ATP1B1,ATP2B1,CAV1,CD9,CLDN1,CLDND1,DPP4,DSG1,EPCAM,EZR,FN1,HSP90AB1,IGFBP2,MSN,PDE4D,PROM2,SHROOM3,SLC3A2,SLC7A5,VAMP3
GO.0009898	cytoplasmic side of plasma membrane	15	0.00153	ATP2B1,CAV2,CDH1,CHMP4B,DSG1,EZR,GNAI2,GNAI3,GNAS,GNB1,GNB2,IQGAP1,JUP,TGM3,YES1
GO.0032993	protein-DNA complex	14	0.00159	CTNNB1,H1F0,H2AFY,H3F3B,HIST1H1B,HIST1H1E,HIST1H2AA,HIST1H2BD,HIST1H2BJ,HIST1H4F,HMGA2,JUP,MCM3,XRCC6
GO.0043296	apical junction complex	13	0.00161	CDH1,CLDN1,CLDN12,CTNNA1,CTNNB1,EPCAM,F11R,JUP,RAB13,SHROOM3,SYMPK,TJP2,VCL
GO.0005796	Golgi lumen	11	0.00171	AGRN,BGN,DCN,F10,F2,F9,GPC1,LUM,PROS1,SDC1,SDC4
GO.0005783	endoplasmic reticulum	74	0.00183	ABI1,ACSL3,ADAM10,ANK3,ANP32A,ANXA7,APOA1,APOA4,APOB,APOE,APP,ATP1A1,B2M,BCAP31,CALR,CAT,CAV1,CCDC47,CDC42,COL17A1,COL18A1,COL4A2,COL5A1,DNAJA1,DST,EGFR,EHD4,ERP44,F10,F2,F9,FGA,FKBP1A,FKTN,HLA-A,HLA-B,HLA-C,HM13,HSPA5,KTN1,LRRC59,P4HB,PDCD6,PDCD6IP,PDIA4,PLAUR,PLP2,PRNP,PROS1,PTGFRN,PTRF,RAB10,RAB1A,RAB2A,RHOG,RPL10,RRAS2,RTN4,S100A7,SDCBP,SERINC1,SERPINH1,SET,SLC39A14,SRP68,SRP9,STOM,SYNCRIP,TH…
GO.0036452	ESCRT complex	5	0.00208	CHMP4B,FAM125A,TSG101,VPS37B,VPS37C
GO.0043202	lysosomal lumen	10	0.00243	AGRN,BGN,CTSD,DCN,GC,GPC1,LUM,PSAP,SDC1,SDC4
GO.0031258	lamellipodium membrane	5	0.00272	CFL1,DPP4,EPHA2,ITGB3,NCKAP1
GO.0005916	fascia adherens	4	0.00282	ACTN1,CTNNB1,DSP,VCL
GO.0034663	endoplasmic reticulum chaperone complex	4	0.00282	HSP90B1,HSPA5,P4HB,PPIB
GO.0034363	intermediate-density lipoprotein particle	3	0.00295	APOB,APOC3,APOE
GO.0030864	cortical actin cytoskeleton	7	0.00308	CAP1,CFL1,EPB41,GSN,MYH9,SLC2A1,VCL
GO.0009925	basal plasma membrane	6	0.00332	CAV1,DST,ITGA6,ITGB4,MYO1C,TACSTD2
GO.0030667	secretory granule membrane	9	0.00372	BSG,CAV1,CAV2,CD36,CD9,ITGA2B,ITGB3,TMED10,VAMP8
GO.0001725	stress fiber	7	0.00472	ACTN1,ACTN4,FLNB,FSCN1,MYH9,MYL12A,TPM3
GO.0031226	intrinsic component of plasma membrane	72	0.00502	ADAM9,APP,ATP1A1,ATP1B1,ATP1B3,ATP2B1,BCAM,BCAP31,BSG,C5,C8B,C9,CAPRIN1,CAV1,CAV2,CD151,CD36,CD44,CD47,CD55,CD59,CD81,CD9,CD99,CLDN1,COL17A1,EFNB1,EPHA2,F10,F3,FGFR1,GP1BB,GPC1,GPRC5A,HLA-A,HLA-B,HNRNPM,ICAM1,ITGA2,ITGA3,ITGA6,ITGB1,ITGB3,ITGB4,KCNH7,KTN1,LAMP1,M6PR,MME,MPZL1,PLAUR,PLXNB2,PROM2,PTK7,SDC1,SDC4,SDCBP,SLC16A1,SLC16A3,SLC1A4,SLC1A5,SLC2A1,SLC2A3,SLC38A2,SLC39A14,SLC6A15,SLC7A5,ST14,S…
GO.0001533	cornified envelope	5	0.00538	ANXA1,CSTA,DSP,HRNR,TGM1
GO.0005786	signal recognition particle, endoplasmic reticulum targeting	3	0.00544	SRP14,SRP68,SRP9
GO.0031595	nuclear proteasome complex	3	0.00544	PSMC1,PSMC2,PSMC3
GO.0071541	eukaryotic translation initiation factor 3 complex, eIF3m	3	0.00544	EIF3A,EIF3B,EIF3D
GO.0031674	I band	12	0.00564	ACTN1,ACTN4,ALDOA,ANXA5,CTNNB1,DST,FKBP1A,FLNB,HSPB1,JUP,KRT8,MYL12A
GO.0055037	recycling endosome	12	0.00564	EHD1,EHD2,EHD4,ITGB1,RAB10,RAB11B,RAB13,RABEP1,RAN,RAP2B,VAMP3,VAMP8
GO.0044297	cell body	28	0.00583	ALCAM,ANXA3,APOB,APOE,ATP2B1,BAIAP2,CACYBP,CCT2,CCT3,CCT4,CCT6A,CCT8,CDC42,CNN3,EZR,FLNA,GNB1,GNB2,GNB2L1,LAMP1,NAP1L4,NPM1,RPL28,RPS6,SERPINF1,SLC1A4,TCP1,TOP1
GO.0044815	DNA packaging complex	10	0.00633	H1F0,H2AFY,H3F3B,HIST1H1B,HIST1H1E,HIST1H2AA,HIST1H2BD,HIST1H2BJ,HIST1H4F,NCAPG
GO.0005793	endoplasmic reticulum-Golgi intermediate compartment	9	0.00652	BCAP31,ERP44,FN1,HSPA5,IST1,P4HB,RAB2A,SERPINH1,TMED10
GO.0045178	basal part of cell	7	0.0067	CAV1,DST,ITGA2,ITGA6,ITGB4,MYO1C,TACSTD2
GO.0030018	Z disc	11	0.00672	ACTN1,ACTN4,ANXA5,CTNNB1,DST,FKBP1A,FLNB,HSPB1,JUP,KRT8,MYL12A
GO.0005607	laminin-2 complex	2	0.0084	LAMB1,LAMC2
GO.0031213	RSF complex	2	0.0084	RSF1,SMARCA5
GO.0034667	integrin alpha3-beta1 complex	2	0.0084	ITGA3,ITGB1
GO.0044393	microspike	2	0.0084	EZR,PROM2
GO.0005794	Golgi apparatus	64	0.00852	ACSL3,ADAM10,AGRN,ANK3,APOB,APOE,APP,ARF3,ARF4,ATP1A1,BCAP31,BGN,BSG,CALR,CAT,CAV1,CAV2,CD36,CD44,CDC42,CDH1,DCN,EGFR,EPB41,F10,F2,F9,FKTN,FLNA,GALNT3,GNAI3,GNAS,GPC1,H1F0,HLA-A,HLA-B,HLA-C,ITM2B,KRT2,LUM,MAPRE1,MINK1,NRAS,PDE4D,POSTN,PRNP,PROS1,PSAP,PTGFRN,RAB10,RAB13,RAB1A,RAB2A,RAB7A,SDC1,SDC4,SLC1A5,SLC2A1,SLC39A14,TCP1,TGFBI,TMED10,VAPA,YES1
GO.0031902	late endosome membrane	10	0.00852	ANXA2,CHMP2A,CHMP4B,FAM125A,MITD1,TSG101,VAMP8,VPS37B,VPS37C,VPS4B
GO.0005579	membrane attack complex	3	0.00869	C5,C8B,C9
GO.0005902	microvillus	9	0.0108	CDH23,CLIC4,CTNNB1,EZR,ITGB3,MSN,MYO1C,PROM2,RDX
GO.0005887	integral component of plasma membrane	68	0.011	APP,ATP1A1,ATP1B1,ATP1B3,ATP2B1,BCAM,BCAP31,BSG,C5,C8B,C9,CAPRIN1,CAV1,CAV2,CD151,CD36,CD44,CD47,CD55,CD81,CD9,CD99,CLDN1,COL17A1,EFNB1,EPHA2,FGFR1,GP1BB,GPC1,GPRC5A,HLA-A,HLA-B,HNRNPM,ICAM1,ITGA2,ITGA3,ITGA6,ITGB1,ITGB3,ITGB4,KCNH7,KTN1,LAMP1,M6PR,MME,MPZL1,PLAUR,PLXNB2,PROM2,PTK7,SDC1,SDC4,SDCBP,SLC16A1,SLC16A3,SLC1A4,SLC1A5,SLC2A1,SLC2A3,SLC38A2,SLC39A14,SLC6A15,SLC7A5,ST14,STOM,TACSTD2,TFRC,T…
GO.0044437	vacuolar part	23	0.012	AGRN,AHNAK,ANXA2,BGN,CP,CTSD,DCN,DPP4,GC,GNAI3,GNB1,GNB2,GPC1,LUM,M6PR,PSAP,RAB2A,RAB5C,RAB7A,SDC1,SDC4,SLC44A2,VAMP8
GO.0005915	zonula adherens	3	0.0131	CTNNA1,JUP,VCL
GO.0008540	proteasome regulatory particle, base subcomplex	3	0.0131	PSMC1,PSMC2,PSMC3
GO.0031209	SCAR complex	3	0.0131	ABI1,CYFIP1,NCKAP1
GO.0034366	spherical high-density lipoprotein particle	3	0.0131	APOA1,APOC3,PON1
GO.0000786	nucleosome	9	0.0135	H1F0,H2AFY,H3F3B,HIST1H1B,HIST1H1E,HIST1H2AA,HIST1H2BD,HIST1H2BJ,HIST1H4F
GO.0005764	lysosome	28	0.0138	AGRN,AHNAK,ANK3,ANXA1,ANXA11,ANXA2,BGN,CAT,CP,CTSD,DCN,DPP4,GC,GNAI3,GNB1,GNB2,GPC1,LUM,M6PR,PRDX6,PSAP,RAB2A,RAB5C,RAB7A,SDC1,SDC4,SLC44A2,VAMP8
GO.0044432	endoplasmic reticulum part	51	0.0155	ACSL3,ADAM10,ANXA7,APOA1,APOA4,APOB,B2M,BCAP31,CALR,CAV1,CDC42,COL17A1,COL18A1,COL4A2,COL5A1,DNAJA1,DST,EGFR,ERP44,F10,F2,F9,FKBP1A,HLA-A,HLA-B,HLA-C,HM13,HSPA5,KTN1,LRRC59,PDCD6,PDCD6IP,PDIA3,PDIA4,PLAUR,PLP2,PROS1,PTGFRN,RAB10,RAB1A,RAB2A,RHOG,RTN4,SDCBP,SERINC1,SERPINH1,SRP9,THBS1,TMED10,VAPA,VCP
GO.0044463	cell projection part	42	0.0158	ABI1,ANK3,ARF4,ATP1A1,ATP2B1,BAIAP2,BASP1,CFL1,CNN3,CTNNB1,CTTN,DPP4,DYNLL1,EPHA2,EZR,FERMT1,FLNA,GIPC1,HNRNPK,HSP90AA1,HSP90AB1,IQGAP1,ITGB3,LCP1,LDHA,MAPRE1,MME,MSN,MYO1C,NCKAP1,PLAUR,PLEK,PROM2,PVRL1,RAB35,RAB7A,RNF40,RPS3,RTN4,SERPINF1,TLN1,TMOD2
GO.0031941	filamentous actin	4	0.018	ACTG1,FERMT1,MYO1C,TPM4
GO.0016604	nuclear body	21	0.0189	BASP1,DDX46,EFTUD2,EIF3E,HNRNPM,LMNA,LUC7L2,LUC7L3,PRPF40A,PRPF8,RBM39,RNPS1,SFPQ,SON,SRRM1,SRRM2,SRSF1,SRSF2,SRSF5,SRSF6,U2AF2
GO.0030425	dendrite	25	0.0194	ANXA3,APOE,APP,ARF4,BAIAP2,CAPRIN1,CNN3,CTTN,FLNA,GIPC1,GNAS,GNB1,GNB2L1,HNRNPK,ITGB1,LAMP1,MINK1,MME,NAP1L4,NPM1,RANGAP1,RPL28,RPS6,SLC1A4,ZDHHC5
GO.0097458	neuron part	51	0.0194	ABI1,ACTN4,AHCY,ALCAM,ANK3,ANXA3,APOB,APOE,ARF4,ATP1A1,ATP2B1,BAIAP2,BASP1,CACYBP,CAPRIN1,CDC42,CNN3,CTTN,CYFIP1,DST,FLNA,GC,GIPC1,GNAS,GNB2L1,HNRNPK,IQGAP1,ITGA3,ITGB1,LAMP1,MINK1,MME,NAP1L1,NAP1L4,NPM1,PVRL1,RAB11B,RAB13,RAB7A,RANGAP1,RAP1A,RPL28,RPS6,RTN4,SERPINF1,SLC1A4,TMOD2,TOP1,VAMP3,YWHAE,ZDHHC5
GO.0005606	laminin-1 complex	2	0.0219	LAMB1,LAMC1
GO.0034666	integrin alpha2-beta1 complex	2	0.0219	ITGA2,ITGB1
GO.0035985	senescence-associated heterochromatin focus	2	0.0219	HMGA1,HMGA2
GO.0036457	keratohyalin granule	2	0.0219	FLG,HRNR
GO.0043260	laminin-11 complex	2	0.0219	LAMA5,LAMC1
GO.0071062	alphav-beta3 integrin-vitronectin complex	2	0.0219	ITGB3,VTN
GO.0071664	catenin-TCF7L2 complex	2	0.0219	CTNNB1,JUP
GO.0044431	Golgi apparatus part	40	0.0243	ADAM10,AGRN,APP,ARF3,B2M,BCAP31,BGN,BSG,CAV1,CAV2,CDC42,CDH1,DCN,EGFR,F10,F2,F9,FKTN,FLNA,GALNT3,GNAS,GPC1,HLA-A,HLA-B,HLA-C,ITM2B,LUM,NRAS,POSTN,PROS1,RAB10,RAB13,RAB1A,RAB2A,SDC1,SDC4,SLC2A1,TGFBI,TMED10,VAPA
GO.0016363	nuclear matrix	9	0.0253	CFL1,CLIC4,HNRNPM,KRT8,LMNA,MATR3,PRPF40A,SFPQ,SRRM1
GO.0005834	heterotrimeric G-protein complex	5	0.0254	GNAI2,GNAI3,GNAS,GNB1,GNB2
GO.0005844	polysome	5	0.0254	CALR,EEF2,RPL7,RPL7A,RPS6
GO.0005865	striated muscle thin filament	4	0.0254	LMOD3,TMOD2,TPM3,TPM4
GO.0000792	heterochromatin	7	0.0264	H2AFY,HIST1H1B,HIST1H1E,HMGA1,HMGA2,RNF40,TCP1
GO.0031234	extrinsic component of cytoplasmic side of plasma membrane	9	0.0266	CAV2,GNAI2,GNAI3,GNAS,GNB1,GNB2,IQGAP1,TGM3,YES1
GO.0005770	late endosome	14	0.0274	ANXA2,CHMP2A,CHMP4B,EGFR,FAM125A,M6PR,MITD1,RAB7A,RAP1A,TSG101,VAMP8,VPS37B,VPS37C,VPS4B
GO.0005790	smooth endoplasmic reticulum	5	0.0286	APP,CALR,HSPA5,PDIA3,PPIB
GO.0005773	vacuole	30	0.0296	AGRN,AHNAK,ANK3,ANXA1,ANXA11,ANXA2,BGN,CAT,CDC42,CLIC4,CP,CTSD,DCN,DPP4,GC,GNAI3,GNB1,GNB2,GPC1,LUM,M6PR,PRDX6,PSAP,RAB2A,RAB5C,RAB7A,SDC1,SDC4,SLC44A2,VAMP8
GO.0001931	uropod	3	0.0317	EZR,MSN,MYH9
GO.0005890	sodium:potassium-exchanging ATPase complex	3	0.0317	ATP1A1,ATP1B1,ATP1B3
GO.0031254	cell trailing edge	3	0.0317	EZR,MSN,MYH9
GO.0005694	chromosome	36	0.0333	CTNNB1,DLX5,DYNLL1,FLNA,H2AFY,H3F3B,HIST1H2AA,HIST1H2BD,HIST1H2BJ,HIST1H4F,HMGA1,HMGA2,HMGB1,HMGB2,HMGB3,HNRNPC,HNRNPK,MCM3,MTA2,NCAPG,NPM1,PRPF4B,PTGES3,RAN,RANGAP1,RCC2,RNF40,SFPQ,SMARCA5,SSRP1,SUPT16H,TCP1,TOP1,TOP3B,VCP,XRCC6
GO.0098644	complex of collagen trimers	4	0.035	COL4A2,COL5A1,DCN,LUM
GO.0005635	nuclear envelope	22	0.0373	ANXA11,ANXA4,ANXA7,APP,CACYBP,DST,EGFR,GAPDH,LMNA,LRRC59,MATR3,MVP,MYO1C,MYOF,PARP1,PDCD6,RAC2,RAN,RB1CC1,RTN4,SLC16A3,YBX1
GO.0005862	muscle thin filament tropomyosin	2	0.0397	TPM3,TPM4
GO.0031074	nucleocytoplasmic shuttling complex	2	0.0397	MYBBP1A,RAN
GO.0031838	haptoglobin-hemoglobin complex	2	0.0397	HBA2,HP
GO.0036477	somatodendritic compartment	31	0.0398	ALCAM,ANXA3,APOB,APOE,APP,ARF4,ATP2B1,BAIAP2,CAPRIN1,CDC42,CNN3,CTTN,FLNA,GIPC1,GNAS,GNB1,GNB2L1,HNRNPK,ITGB1,LAMP1,MINK1,MME,NAP1L4,NPM1,RANGAP1,RPL28,RPS6,SERPINF1,SLC1A4,TOP1,ZDHHC5
GO.0031233	intrinsic component of external side of plasma membrane	4	0.0401	ADAM9,CD59,F10,F3
GO.0005815	microtubule organizing center	30	0.0421	BRCA2,CCT4,CCT8,CDC42,CLIC4,CTNNB1,DHX9,DYNC1H1,DYNLL1,EZR,FAM125A,GNAI2,GNAI3,IST1,KIF18A,MAPRE1,MARCKS,MCM3,NCAPG,NPM1,PDCD6IP,PDE4D,RAN,RBM39,RPL32,SLC16A1,SLC1A4,TLN1,VPS4B,YES1
GO.0098588	bounding membrane of organelle	90	0.0433	ACSL3,AHNAK,ANXA2,ANXA3,ANXA7,APOB,APP,ARF3,B2M,CALR,CAT,CD36,CD9,CDC42,CHMP2A,CHMP4B,CHMP5,CP,DKK1,DNAJA1,DPP4,DST,EGFR,EHD1,EHD2,EHD4,ERP44,FAM125A,FKBP1A,FKTN,GALNT3,GNAI3,GNAS,GNB2,HLA-A,HLA-B,HLA-C,HM13,HSP90B1,HSPA5,HSPA8,ITGA2B,ITGB3,ITM2B,KTN1,LRRC59,M6PR,MITD1,MYO1B,NRAS,PDCD6,PLAUR,PLP2,PROM2,PROS1,PSAP,PTGFRN,RAB10,RAB11B,RAB13,RAB1A,RAB2A,RAB35,RAB40C,RAB5C,RAC2,RAP2B,RB1CC1,RCC2,RHOG…
GO.0030134	ER to Golgi transport vesicle	5	0.0443	APP,B2M,HLA-A,HLA-B,HLA-C
GO.0030658	transport vesicle membrane	7	0.0481	B2M,CLTC,HLA-A,HLA-B,HLA-C,RAB13,TMED10
GO.0042581	specific granule	3	0.0496	ANXA11,ANXA3,LTF

## Sheet: Supplementary Table S3
Supplementary Table S3. Top 50 exosomal protein marker of ExoCarta.
http://exocarta.org/exosome_markers_new			Date: 09.03.2017 (10:05)
Gene Symbol		Number of times identified	Present in BHY exosomes
1	CD9	98	yes
2	PDCD6IP	96	yes
3	HSPA8	96	yes
4	GAPDH	95	yes
5	ACTB	93	no
6	ANXA2	83	yes
7	CD63	82	no
8	SDCBP	78	yes
9	ENO1	78	yes
10	HSP90AA1	77	yes
11	TSG101	75	yes
12	PKM	72	yes
13	LDHA	72	yes
14	EEF1A1	71	yes
15	YWHAZ	69	yes
16	PGK1	69	yes
17	EEF2	69	yes
18	ALDOA	69	yes
19	HSP90AB1	67	yes
20	ANXA5	67	yes
21	FASN	66	no
22	YWHAE	65	yes
23	CLTC	64	yes
24	CD81	64	yes
25	ALB	63	yes
26	VCP	62	yes
27	TPI1	62	yes
28	PPIA	62	yes
29	MSN	62	yes
30	CFL1	62	yes
31	PRDX1	61	yes
32	PFN1	61	yes
33	RAP1B	60	yes
34	ITGB1	60	yes
35	HSPA5	58	yes
36	SLC3A2	57	yes
37	HIST1H4A	57	no
38	GNB2	57	yes
39	ATP1A1	57	yes
40	YWHAQ	56	yes
41	FLOT1	56	no
42	FLNA	56	yes
43	CLIC1	56	yes
44	CCT2	56	yes
45	CDC42	55	yes
46	YWHAG	54	yes
47	A2M	54	yes
48	TUBA1B	53	yes
49	RAC1	53	no
50	LGALS3BP	53	yes

## Sheet: Supplementary Table S4
Supplementary Table S4. Differentially expressed proteins of BHY exosomes 24 h after irradiation of the donor cells with 6 Gy.
The proteins listed in the table were identified and quantified by at least two unique peptides and with a q-value < 0.05.
Accession	Unique peptides	Confidence score	Name	Description	ratio 6Gy/0Gy	Anova	q-value
ENSP00000222968;ENSP00000411287	2	64.02	PDAP1	PDAP1|HGNC Symbol|PDGFA associated protein 1 [Source:HGNC Symbol;Acc:HGNC:14634]|ENSG00000106244|ENST00000350498	57.2404	0.000365917	0.0164698
ENSP00000327229;ENSP00000433569	2	37.62	FGFR1	FGFR1|HGNC Symbol|fibroblast growth factor receptor 1 [Source:HGNC Symbol;Acc:HGNC:3688]|ENSG00000077782|ENST00000326324	52.9407	0.00281355	0.0255424
ENSP00000346067;ENSP00000396716	4	100.73	RPSA	RPSA|HGNC Symbol|ribosomal protein SA [Source:HGNC Symbol;Acc:HGNC:6502]|ENSG00000168028|ENST00000301821	50.9594	0.00841189	0.0369568
ENSP00000286091;ENSP00000408628	10	231.06	PDIA4	PDIA4|HGNC Symbol|protein disulfide isomerase family A member 4 [Source:HGNC Symbol;Acc:HGNC:30167]|ENSG00000155660|ENST00000286091	48.2229	0.000713431	0.0180425
ENSP00000417864;ENSP00000266594;ENSP00000345848	5	127.72	ANP32A	ANP32A|HGNC Symbol|acidic nuclear phosphoprotein 32 family member A [Source:HGNC Symbol;Acc:HGNC:13233]|ENSG00000140350|ENST00000465139	28.9274	0.000684929	0.0180425
ENSP00000260956;ENSP00000396890	3	76.13	SSB	SSB|HGNC Symbol|Sjogren syndrome antigen B [Source:HGNC Symbol;Acc:HGNC:11316]|ENSG00000138385|ENST00000260956	24.9915	0.0010369	0.0238099
ENSP00000359393	2	49.96	HMGB3	HMGB3|HGNC Symbol|high mobility group box 3 [Source:HGNC Symbol;Acc:HGNC:5004]|ENSG00000029993|ENST00000325307	21.9743	0.00371908	0.0271419
ENSP00000361777;ENSP00000318012;ENSP00000480946	5	123.46	SET	SET|HGNC Symbol|SET nuclear proto-oncogene [Source:HGNC Symbol;Acc:HGNC:10760]|ENSG00000119335|ENST00000372692	15.0397	0.000341284	0.0164698
ENSP00000322419;ENSP00000433443	3	67.65	RPLP2	RPLP2|HGNC Symbol|ribosomal protein, large, P2 [Source:HGNC Symbol;Acc:HGNC:10377]|ENSG00000177600|ENST00000321153	14.1904	0.00132189	0.0244743
ENSP00000299767;ENSP00000450215;ENSP00000477660	15	486.37	HSP90B1	HSP90B1|HGNC Symbol|heat shock protein 90kDa beta family member 1 [Source:HGNC Symbol;Acc:HGNC:12028]|ENSG00000166598|ENST00000299767	12.494	0.00227277	0.0255424
ENSP00000386474;ENSP00000387086	2	45.98	BZW1	BZW1|HGNC Symbol|basic leucine zipper and W2 domains 1 [Source:HGNC Symbol;Acc:HGNC:18380]|ENSG00000082153|ENST00000409600	12.2449	0.00182397	0.0247779
ENSP00000317399;ENSP00000431460;ENSP00000431742;ENSP00000431763;ENSP00000431833;ENSP00000432429;ENSP00000432881;ENSP00000433412;ENSP00000435015	4	94.93	EEF1D	EEF1D|HGNC Symbol|eukaryotic translation elongation factor 1 delta (guanine nucleotide exchange protein) [Source:HGNC Symbol;Acc:HGNC:3211]|ENSG00000104529|ENST00000317198	11.6447	0.00390966	0.0271419
ENSP00000216554	2	33.01	EIF5	EIF5|HGNC Symbol|eukaryotic translation initiation factor 5 [Source:HGNC Symbol;Acc:HGNC:3299]|ENSG00000100664|ENST00000216554	10.2682	0.00175586	0.0247779
ENSP00000261182;ENSP00000446520	2	35.09	NAP1L1	NAP1L1|HGNC Symbol|nucleosome assembly protein 1-like 1 [Source:HGNC Symbol;Acc:HGNC:7637]|ENSG00000187109|ENST00000261182	10.1288	0.00145163	0.0244743
ENSP00000284981;ENSP00000345463;ENSP00000396923;ENSP00000406539	8	233.35	APP	APP|HGNC Symbol|amyloid beta (A4) precursor protein [Source:HGNC Symbol;Acc:HGNC:620]|ENSG00000142192|ENST00000346798	9.77657	0.015882	0.0480608
ENSP00000216281;ENSP00000349658;ENSP00000450712	15	708.08	HSP90AA1	HSP90AA1|HGNC Symbol|heat shock protein 90kDa alpha family class A member 1 [Source:HGNC Symbol;Acc:HGNC:5253]|ENSG00000080824|ENST00000216281	9.65527	0.000535512	0.0180425
ENSP00000262033;ENSP00000389090;ENSP00000402385	3	68.4	PTGES3	PTGES3|HGNC Symbol|prostaglandin E synthase 3 [Source:HGNC Symbol;Acc:HGNC:16049]|ENSG00000110958|ENST00000262033	9.2263	0.00598965	0.0331355
ENSP00000261868;ENSP00000443563	3	63.13	EIF3J	EIF3J|HGNC Symbol|eukaryotic translation initiation factor 3 subunit J [Source:HGNC Symbol;Acc:HGNC:3270]|ENSG00000104131|ENST00000261868	9.10419	0.00161162	0.0247779
ENSP00000360664;ENSP00000433418;ENSP00000436712	2	35.12	BTF3L4	BTF3L4|HGNC Symbol|basic transcription factor 3-like 4 [Source:HGNC Symbol;Acc:HGNC:30547]|ENSG00000134717|ENST00000313334	9.05271	0.0154086	0.0480608
ENSP00000216218;ENSP00000392067	2	89.26	ST13	ST13|HGNC Symbol|suppression of tumorigenicity 13 (colon carcinoma) (Hsp70 interacting protein) [Source:HGNC Symbol;Acc:HGNC:11343]|ENSG00000100380|ENST00000216218	8.83334	0.00363122	0.0271419
ENSP00000364709	4	95.87	F10	F10|HGNC Symbol|coagulation factor X [Source:HGNC Symbol;Acc:HGNC:3528]|ENSG00000126218|ENST00000375559	7.62727	0.00373459	0.0271419
ENSP00000296503;ENSP00000423001	4	105.32	HMGB2	HMGB2|HGNC Symbol|high mobility group box 2 [Source:HGNC Symbol;Acc:HGNC:5000]|ENSG00000164104|ENST00000296503	7.18428	0.0103451	0.0398252
ENSP00000324173	14	452.37	HSPA5	HSPA5|HGNC Symbol|heat shock protein family A (Hsp70) member 5 [Source:HGNC Symbol;Acc:HGNC:5238]|ENSG00000044574|ENST00000324460	7.09802	0.0096544	0.0397465
ENSP00000356770	6	170.61	F5	F5|HGNC Symbol|coagulation factor V (proaccelerin, labile factor) [Source:HGNC Symbol;Acc:HGNC:3542]|ENSG00000198734|ENST00000367796	7.05963	0.00716541	0.0351344
ENSP00000345347;ENSP00000264052	4	103.28	HMGB1	HMGB1|HGNC Symbol|high mobility group box 1 [Source:HGNC Symbol;Acc:HGNC:4983]|ENSG00000189403|ENST00000341423	6.75106	0.0152824	0.0480608
ENSP00000339027;ENSP00000366471;ENSP00000447311;ENSP00000449765;ENSP00000449854	6	131.83	RPLP0	RPLP0|HGNC Symbol|ribosomal protein, large, P0 [Source:HGNC Symbol;Acc:HGNC:10371]|ENSG00000089157|ENST00000228306	6.55435	0.00280148	0.0255424
ENSP00000216181;ENSP00000226207;ENSP00000262269;ENSP00000269243;ENSP00000300036;ENSP00000384631;ENSP00000408220;ENSP00000414852	51	1521.11	MYH9	MYH9|HGNC Symbol|myosin, heavy chain 9, non-muscle [Source:HGNC Symbol;Acc:HGNC:7579]|ENSG00000100345|ENST00000216181	5.60005	0.00209984	0.0255424
ENSP00000325875;ENSP00000246957;ENSP00000446748	16	810.19	HSP90AB1	HSP90AB1|HGNC Symbol|heat shock protein 90kDa alpha family class B member 1 [Source:HGNC Symbol;Acc:HGNC:5258]|ENSG00000096384|ENST00000353801	3.91108	0.00174148	0.0247779
ENSP00000349212;ENSP00000446933;ENSP00000447133	3	141.32	NACA	NACA|HGNC Symbol|nascent polypeptide-associated complex alpha subunit [Source:HGNC Symbol;Acc:HGNC:7629]|ENSG00000196531|ENST00000356769	3.63862	0.00365021	0.0271419
ENSP00000318195;ENSP00000349410	13	327.13	NCL	NCL|HGNC Symbol|nucleolin [Source:HGNC Symbol;Acc:HGNC:7667]|ENSG00000115053|ENST00000322723	3.35986	0.00807847	0.0369568
ENSP00000404559;ENSP00000338095;ENSP00000365370;ENSP00000450467;ENSP00000450601;ENSP00000450669;ENSP00000451892	5	132.87	HNRNPC	HNRNPC|HGNC Symbol|heterogeneous nuclear ribonucleoprotein C (C1/C2) [Source:HGNC Symbol;Acc:HGNC:5035]|ENSG00000092199|ENST00000449098	3.17522	0.000612135	0.0180425
ENSP00000364119	10	235.89	EIF2S2	EIF2S2|HGNC Symbol|eukaryotic translation initiation factor 2 subunit beta [Source:HGNC Symbol;Acc:HGNC:3266]|ENSG00000125977|ENST00000374980	3.17275	0.0103484	0.0398252
ENSP00000378130;ENSP00000422009	2	48.8	CFI	CFI|HGNC Symbol|complement factor I [Source:HGNC Symbol;Acc:HGNC:5394]|ENSG00000205403|ENST00000394634	3.10276	0.00190453	0.0247779
ENSP00000308227;ENSP00000288245	3	87.56	HMGA1	HMGA1|HGNC Symbol|high mobility group AT-hook 1 [Source:HGNC Symbol;Acc:HGNC:5010]|ENSG00000137309|ENST00000311487	3.02687	0.00260842	0.0255424
ENSP00000296930;ENSP00000428647	4	113.12	NPM1	NPM1|HGNC Symbol|nucleophosmin (nucleolar phosphoprotein B23, numatrin) [Source:HGNC Symbol;Acc:HGNC:7910]|ENSG00000181163|ENST00000296930	2.66451	0.00249752	0.0255424
ENSP00000349541	6	166.27	PTRF	PTRF|HGNC Symbol|polymerase I and transcript release factor [Source:HGNC Symbol;Acc:HGNC:9688]|ENSG00000177469|ENST00000357037	2.50456	0.00344325	0.0271419
ENSP00000226218;ENSP00000440439	2	73.88	VTN	VTN|HGNC Symbol|vitronectin [Source:HGNC Symbol;Acc:HGNC:12724]|ENSG00000109072|ENST00000226218	1.92339	0.000568077	0.0180425
ENSP00000265073	3	64.04	SUB1	SUB1|HGNC Symbol|SUB1 homolog, transcriptional regulator [Source:HGNC Symbol;Acc:HGNC:19985]|ENSG00000113387|ENST00000265073	1.61693	0.00787106	0.0369568
ENSP00000356671	2	28.35	SERPINC1	SERPINC1|HGNC Symbol|serpin peptidase inhibitor, clade C (antithrombin), member 1 [Source:HGNC Symbol;Acc:HGNC:775]|ENSG00000117601|ENST00000367698	1.4939	0.0150064	0.0480608
ENSP00000313007;ENSP00000217073;ENSP00000217074;ENSP00000281589;ENSP00000308012;ENSP00000362618;ENSP00000406675;ENSP00000427805;ENSP00000427914;ENSP00000428021;ENSP00000428948;ENSP00000429119;ENSP00000429395;ENSP00000429594;ENSP00000429790;ENSP00000429892;ENSP00000430159	7	242.46	PABPC1	PABPC1|HGNC Symbol|poly(A) binding protein, cytoplasmic 1 [Source:HGNC Symbol;Acc:HGNC:8554]|ENSG00000070756|ENST00000318607	0.689193	0.00857792	0.0369568
ENSP00000333547;ENSP00000261890;ENSP00000455567;ENSP00000472473	4	83.5	RAB11B	RAB11B|HGNC Symbol|RAB11B, member RAS oncogene family [Source:HGNC Symbol;Acc:HGNC:9761]|ENSG00000185236|ENST00000328024	0.684145	0.0119627	0.0432189
ENSP00000227378;ENSP00000247207;ENSP00000404372;ENSP00000431641;ENSP00000432884;ENSP00000433316;ENSP00000433584;ENSP00000434565;ENSP00000434851;ENSP00000435019;ENSP00000435154;ENSP00000436762;ENSP00000437189	15	524.01	HSPA8	HSPA8|HGNC Symbol|heat shock protein family A (Hsp70) member 8 [Source:HGNC Symbol;Acc:HGNC:5241]|ENSG00000109971|ENST00000227378	0.634336	0.00732357	0.0351344
ENSP00000331514;ENSP00000224784;ENSP00000355644;ENSP00000386929;ENSP00000392894;ENSP00000407473;ENSP00000416706;ENSP00000460464;ENSP00000461407	8	441.66	ACTG1	ACTG1|HGNC Symbol|actin gamma 1 [Source:HGNC Symbol;Acc:HGNC:144]|ENSG00000184009|ENST00000331925	0.622353	0.00698323	0.0351344
ENSP00000250559;ENSP00000368270;ENSP00000390972;ENSP00000399986;ENSP00000401095;ENSP00000437415;ENSP00000438088;ENSP00000440014;ENSP00000440466	3	141.22	RAP1B	RAP1B|HGNC Symbol|RAP1B, member of RAS oncogene family [Source:HGNC Symbol;Acc:HGNC:9857]|ENSG00000127314|ENST00000250559	0.61815	0.0155326	0.0480608
ENSP00000358417	2	40.09	PHGDH	PHGDH|HGNC Symbol|phosphoglycerate dehydrogenase [Source:HGNC Symbol;Acc:HGNC:8923]|ENSG00000092621|ENST00000369409	0.613225	0.0140908	0.0480035
ENSP00000346402;ENSP00000431201	2	51.32	RNH1	RNH1|HGNC Symbol|ribonuclease/angiogenin inhibitor 1 [Source:HGNC Symbol;Acc:HGNC:10074]|ENSG00000023191|ENST00000354420	0.612645	0.00321013	0.0269776
ENSP00000234590;ENSP00000324105;ENSP00000428811;ENSP00000430055;ENSP00000466406;ENSP00000476096	4	212.71	ENO1	ENO1|HGNC Symbol|enolase 1, (alpha) [Source:HGNC Symbol;Acc:HGNC:3350]|ENSG00000074800|ENST00000234590	0.591737	0.00417674	0.0279019
ENSP00000364802;ENSP00000372880	7	331.33	HSPA1A	HSPA1A|HGNC Symbol|heat shock protein family A (Hsp70) member 1A [Source:HGNC Symbol;Acc:HGNC:5232]|ENSG00000204389|ENST00000375651	0.585189	0.0023598	0.0255424
ENSP00000316333	2	33.39	CD55	CD55|HGNC Symbol|CD55 molecule, decay accelerating factor for complement (Cromer blood group) [Source:HGNC Symbol;Acc:HGNC:2665]|ENSG00000196352|ENST00000314754	0.581824	0.0116369	0.0429177
ENSP00000340815;ENSP00000438032;ENSP00000440001;ENSP00000440819;ENSP00000442135;ENSP00000444439	14	403.77	SLC3A2	SLC3A2|HGNC Symbol|solute carrier family 3 (amino acid transporter heavy chain), member 2 [Source:HGNC Symbol;Acc:HGNC:11026]|ENSG00000168003|ENST00000338663	0.579852	0.0169053	0.0498785
ENSP00000256689;ENSP00000449695;ENSP00000482873	2	52.24	SLC38A2	SLC38A2|HGNC Symbol|solute carrier family 38 member 2 [Source:HGNC Symbol;Acc:HGNC:13448]|ENSG00000134294|ENST00000256689	0.532143	0.0108965	0.0414335
ENSP00000261160;ENSP00000448653;ENSP00000449517	7	167.45	CNTN1	CNTN1|HGNC Symbol|contactin 1 [Source:HGNC Symbol;Acc:HGNC:2171]|ENSG00000018236|ENST00000348761	0.526687	0.0150836	0.0480608
ENSP00000217426	2	50.23	AHCY	AHCY|HGNC Symbol|adenosylhomocysteinase [Source:HGNC Symbol;Acc:HGNC:343]|ENSG00000101444|ENST00000217426	0.525506	0.00917613	0.0382219
ENSP00000452786;ENSP00000456711	4	92.37	ITGB3	ITGB3|HGNC Symbol|integrin subunit beta 3 [Source:HGNC Symbol;Acc:HGNC:6156]|ENSG00000259207|ENST00000559488	0.525323	0.00677951	0.0351344
ENSP00000347512	2	28.73	CD47	CD47|HGNC Symbol|CD47 molecule [Source:HGNC Symbol;Acc:HGNC:1682]|ENSG00000196776|ENST00000355354	0.521774	0.00327643	0.0269776
ENSP00000305988;ENSP00000418937	4	91.32	ALCAM	ALCAM|HGNC Symbol|activated leukocyte cell adhesion molecule [Source:HGNC Symbol;Acc:HGNC:400]|ENSG00000170017|ENST00000306107	0.517529	0.0101059	0.0398252
ENSP00000334145;ENSP00000359226	7	218.74	F3	F3|HGNC Symbol|coagulation factor III (thromboplastin, tissue factor) [Source:HGNC Symbol;Acc:HGNC:3541]|ENSG00000117525|ENST00000334047	0.514389	0.0110004	0.0414335
ENSP00000357005;ENSP00000440812	3	59.05	F11R	F11R|HGNC Symbol|F11 receptor [Source:HGNC Symbol;Acc:HGNC:14685]|ENSG00000158769|ENST00000368026	0.494318	0.00866363	0.0369568
ENSP00000263735;ENSP00000389028	6	183.34	EPCAM	EPCAM|HGNC Symbol|epithelial cell adhesion molecule [Source:HGNC Symbol;Acc:HGNC:11529]|ENSG00000119888|ENST00000263735	0.48169	0.014713	0.0480608
ENSP00000360269	8	211.7	TACSTD2	TACSTD2|HGNC Symbol|tumor-associated calcium signal transducer 2 [Source:HGNC Symbol;Acc:HGNC:11530]|ENSG00000184292|ENST00000371225	0.475	0.013257	0.0468864
ENSP00000009180;ENSP00000440985;ENSP00000478288	4	76.78	CD9	CD9|HGNC Symbol|CD9 molecule [Source:HGNC Symbol;Acc:HGNC:1709]|ENSG00000010278|ENST00000009180	0.468994	0.00510913	0.0317354
ENSP00000319096;ENSP00000245304	2	45.6	RAP2B	RAP2B|HGNC Symbol|RAP2B, member of RAS oncogene family [Source:HGNC Symbol;Acc:HGNC:9862]|ENSG00000181467|ENST00000323534	0.460537	0.0100092	0.0398252
ENSP00000343742;ENSP00000398862;ENSP00000441080	2	39.11	BROX	BROX|HGNC Symbol|BRO1 domain and CAAX motif containing [Source:HGNC Symbol;Acc:HGNC:26512]|ENSG00000162819|ENST00000340934	0.457809	0.00901362	0.037992
ENSP00000333298	2	41.2	LAMP1	LAMP1|HGNC Symbol|lysosomal-associated membrane protein 1 [Source:HGNC Symbol;Acc:HGNC:6499]|ENSG00000185896|ENST00000332556	0.450209	0.0127823	0.0457137
ENSP00000211998;ENSP00000415489	5	111.55	VCL	VCL|HGNC Symbol|vinculin [Source:HGNC Symbol;Acc:HGNC:12665]|ENSG00000035403|ENST00000211998	0.449584	0.0051032	0.0317354
ENSP00000376899	13	272.86	PTGFRN	PTGFRN|HGNC Symbol|prostaglandin F2 receptor inhibitor [Source:HGNC Symbol;Acc:HGNC:9601]|ENSG00000134247|ENST00000393203	0.433297	0.014599	0.0480608
ENSP00000264933;ENSP00000423815	3	64.23	PDCD6	PDCD6|HGNC Symbol|programmed cell death 6 [Source:HGNC Symbol;Acc:HGNC:8765]|ENSG00000249915|ENST00000264933	0.432678	0.0148738	0.0480608
ENSP00000303351;ENSP00000388694;ENSP00000398029;ENSP00000417537;ENSP00000417799	12	276.26	ITGB1	ITGB1|HGNC Symbol|integrin subunit beta 1 [Source:HGNC Symbol;Acc:HGNC:6153]|ENSG00000150093|ENST00000302278	0.431229	0.00846258	0.0369568
ENSP00000358640;ENSP00000399104	3	65.54	SLC16A1	SLC16A1|HGNC Symbol|solute carrier family 16 (monocarboxylate transporter), member 1 [Source:HGNC Symbol;Acc:HGNC:10922]|ENSG00000155380|ENST00000369626	0.42016	0.0102889	0.0398252
ENSP00000263645;ENSP00000433178	2	73.44	CD81	CD81|HGNC Symbol|CD81 molecule [Source:HGNC Symbol;Acc:HGNC:1701]|ENSG00000110651|ENST00000263645	0.409195	0.00733947	0.0351344
ENSP00000444408;ENSP00000397924;ENSP00000468890;ENSP00000471626	6	174.67	SLC1A5	SLC1A5|HGNC Symbol|solute carrier family 1 (neutral amino acid transporter), member 5 [Source:HGNC Symbol;Acc:HGNC:10943]|ENSG00000105281|ENST00000542575	0.388982	0.00561294	0.0331355
ENSP00000362111;ENSP00000482130	2	41.47	TSPAN6	TSPAN6|HGNC Symbol|tetraspanin 6 [Source:HGNC Symbol;Acc:HGNC:11858]|ENSG00000000003|ENST00000373020	0.379035	0.000678104	0.0180425
ENSP00000340210;ENSP00000436497	4	142.55	CD59	CD59|HGNC Symbol|CD59 molecule, complement regulatory protein [Source:HGNC Symbol;Acc:HGNC:1689]|ENSG00000085063|ENST00000351554	0.301449	0.00542318	0.0331054
ENSP00000353679;ENSP00000417595;ENSP00000418791	3	57.15	MME	MME|HGNC Symbol|membrane metallo-endopeptidase [Source:HGNC Symbol;Acc:HGNC:7154]|ENSG00000196549|ENST00000360490	0.226749	0.0160753	0.0482335
ENSP00000369361	2	59.54	KRT80	KRT80|HGNC Symbol|keratin 80, type II [Source:HGNC Symbol;Acc:HGNC:27056]|ENSG00000167767|ENST00000313234	0.0048734	0.0135075	0.0468864

## Sheet: Supplementary Table S5
Supplementary Table S5. String extracted biological processes of deregulated exosomal proteins.
Process ID	Process description	Gene count	FDR	Proteins
GO.0007596	blood coagulation	18	1.18e-09	ACTG1,APP,CD47,CD59,CD9,F10,F11R,F3,F5,HSPA5,ITGB1,ITGB3,MYH9,RAP1B,SERPINC1,SLC16A1,SLC3A2,VCL
GO.0042060	wound healing	19	3.81e-09	ACTG1,APP,CD47,CD59,CD9,F10,F11R,F3,F5,HSPA5,ITGB1,ITGB3,MYH9,NACA,RAP1B,SERPINC1,SLC16A1,SLC3A2,VCL
GO.0016032	viral process	16	3.66e-06	CD55,CD81,F11R,HMGA1,HSP90AB1,HSPA8,ITGB1,ITGB3,LAMP1,NACA,NPM1,RPLP0,RPLP2,RPSA,SET,SLC1A5
GO.0006810	transport	31	3.72e-05	ACTG1,ANP32A,APP,CD47,CD9,CFI,EIF2S2,F11R,F5,HSP90AA1,HSP90AB1,HSP90B1,ITGB3,LAMP1,MYH9,NACA,NCL,NPM1,PDCD6,PDIA4,RAB11B,RPLP0,RPLP2,RPSA,SET,SLC16A1,SLC1A5,SLC38A2,SLC3A2,VCL,VTN
GO.0016192	vesicle-mediated transport	18	3.72e-05	ACTG1,APP,CD47,CD9,CFI,F5,HSP90AA1,HSP90AB1,HSP90B1,HSPA5,ITGB3,LAMP1,MYH9,NCL,NPM1,RAB11B,VCL,VTN
GO.0006950	response to stress	31	3.74e-05	ACTG1,AHCY,CD47,CD55,CD59,CFI,F10,F11R,F3,F5,FGFR1,HMGA1,HMGB1,HMGB2,HSP90B1,HSPA5,HSPA8,ITGB1,ITGB3,MYH9,NACA,NPM1,PDCD6,PDIA4,PTGES3,RAP1B,SERPINC1,SLC16A1,SLC3A2,VCL,VTN
GO.0009605	response to external stimulus	22	0.000109	ACTG1,AHCY,APP,CD47,CNTN1,ENO1,F3,FGFR1,HMGA1,HMGB1,HMGB2,HSP90AA1,HSP90AB1,HSPA5,HSPA8,ITGB1,ITGB3,MYH9,NCL,NPM1,SERPINC1,SLC16A1
GO.0030168	platelet activation	9	0.000133	ACTG1,APP,CD9,F5,HSPA5,ITGB3,MYH9,RAP1B,VCL
GO.0051649	establishment of localization in cell	21	0.000145	ANP32A,APP,CD9,F5,HSP90AA1,HSP90B1,HSPA5,HSPA8,ITGB3,LAMP1,MYH9,NPM1,PDCD6,PDIA4,RAB11B,RPLP0,RPLP2,RPSA,SET,SLC38A2,VCL
GO.0019058	viral life cycle	9	0.000175	CD55,CD81,HSP90AB1,ITGB1,ITGB3,RPLP0,RPLP2,RPSA,SLC1A5
GO.0051234	establishment of localization	30	0.0002	ACTG1,ANP32A,APP,CD47,CD9,CFI,EIF2S2,F11R,F5,HSP90AA1,HSP90AB1,HSP90B1,ITGB3,LAMP1,NACA,NCL,NPM1,PDCD6,PDIA4,RAB11B,RPLP0,RPLP2,RPSA,SET,SLC16A1,SLC1A5,SLC38A2,SLC3A2,VCL,VTN
GO.0040011	locomotion	17	0.000231	ACTG1,APP,CD47,CD55,CD81,CNTN1,F11R,HMGB1,HMGB2,HSP90AA1,HSP90AB1,HSPA8,ITGB3,MYH9,SLC16A1,SLC1A5,SLC3A2
GO.0065008	regulation of biological quality	27	0.000329	ACTG1,CD47,CD55,CD59,CD9,F10,F3,F5,HNRNPC,HSP90AB1,HSP90B1,HSPA5,HSPA8,ITGB1,ITGB3,LAMP1,MME,MYH9,PABPC1,PDIA4,PTGES3,RAB11B,RAP1B,SERPINC1,SLC38A2,SLC3A2,VCL
GO.0042026	protein refolding	4	0.000407	HSP90AA1,HSPA8,PTGES3,ST13
GO.0002576	platelet degranulation	6	0.000427	APP,CD9,F5,HSPA5,ITGB3,VCL
GO.0022610	biological adhesion	15	0.000427	ACTG1,ALCAM,APP,CD47,CD81,CD9,CNTN1,EPCAM,F11R,HSP90AB1,ITGB1,ITGB3,RPSA,VCL,VTN
GO.0044765	single-organism transport	26	0.000427	ACTG1,APP,CD47,CD9,EIF2S2,F11R,F5,HSP90AA1,HSP90AB1,HSP90B1,HSPA5,HSPA8,ITGB3,LAMP1,MYH9,NPM1,PDIA4,RAB11B,RPLP0,RPLP2,RPSA,SLC16A1,SLC1A5,SLC38A2,SLC3A2,VCL
GO.0051641	cellular localization	22	0.000427	ANP32A,APP,CD9,F11R,F5,HSP90AA1,HSP90B1,HSPA5,HSPA8,ITGB3,LAMP1,MYH9,NPM1,PDCD6,PDIA4,RAB11B,RPLP0,RPLP2,RPSA,SET,SLC38A2,VCL
GO.0051270	regulation of cellular component movement	13	0.000453	CD81,EPCAM,F10,F3,HMGB1,HSPA5,ITGB3,LAMP1,PDCD6,RAP2B,TACSTD2,VCL,VTN
GO.0006897	endocytosis	11	0.000491	ACTG1,APP,CD47,CFI,HSP90AA1,HSP90AB1,HSP90B1,MYH9,NCL,NPM1,VTN
GO.0007411	axon guidance	10	0.000491	ACTG1,APP,CNTN1,FGFR1,HSP90AA1,HSP90AB1,HSPA8,ITGB1,ITGB3,MYH9
GO.0046718	viral entry into host cell	5	0.000491	CD55,CD81,ITGB1,ITGB3,SLC1A5
GO.0006935	chemotaxis	12	0.000517	ACTG1,APP,CNTN1,FGFR1,HMGB1,HMGB2,HSP90AA1,HSP90AB1,HSPA8,ITGB1,ITGB3,MYH9
GO.0051179	localization	32	0.000584	ACTG1,ANP32A,APP,CD81,CD9,CFI,EIF2S2,F11R,F5,HMGB1,HMGB2,HSP90AA1,HSP90AB1,HSP90B1,ITGB3,LAMP1,NACA,NCL,NPM1,PDCD6,PDIA4,RAB11B,RPLP0,RPLP2,RPSA,SET,SLC16A1,SLC1A5,SLC38A2,SLC3A2,VCL,VTN
GO.2000145	regulation of cell motility	12	0.000596	CD81,EPCAM,F10,F3,HMGB1,HSPA5,ITGB3,PDCD6,RAP2B,TACSTD2,VCL,VTN
GO.0051704	multi-organism process	22	0.00061	CD47,CD55,CD81,CD9,EIF2S2,ENO1,F11R,F3,HMGA1,HMGB2,HSP90AB1,HSPA8,ITGB1,ITGB3,LAMP1,NACA,NCL,RPLP0,RPLP2,RPSA,SET,SLC1A5
GO.0050900	leukocyte migration	8	0.000614	CD47,F11R,HMGB1,ITGB1,ITGB3,MYH9,SLC16A1,SLC3A2
GO.2000257	regulation of protein activation cascade	4	0.000638	CD55,CFI,SERPINC1,VTN
GO.0031175	neuron projection development	12	0.000736	ACTG1,APP,CNTN1,FGFR1,HMGB1,HSP90AA1,HSP90AB1,HSPA8,ITGB3,MYH9,PHGDH,VCL
GO.0008284	positive regulation of cell proliferation	13	0.000825	CD47,CD55,CD59,CD81,EPCAM,F3,HMGB2,ITGB1,ITGB3,NACA,NAP1L1,NPM1,PDCD6
GO.0006412	translation	9	0.000844	EEF1D,EIF2S2,EIF3J,EIF5,NACA,PABPC1,RPLP0,RPLP2,RPSA
GO.0006518	peptide metabolic process	10	0.000923	EEF1D,EIF2S2,EIF3J,EIF5,MME,NACA,PABPC1,RPLP0,RPLP2,RPSA
GO.0032940	secretion by cell	10	0.0015	APP,CD9,F5,HSPA5,HSPA8,ITGB3,PDIA4,RAB11B,SLC38A2,VCL
GO.0006928	movement of cell or subcellular component	16	0.00173	ACTG1,APP,CD47,CD9,CNTN1,F11R,HMGB1,HMGB2,HSP90AA1,HSP90AB1,HSPA8,ITGB3,MYH9,SLC16A1,SLC3A2,VCL
GO.0007409	axonogenesis	10	0.00175	ACTG1,APP,CNTN1,FGFR1,HSP90AA1,HSP90AB1,HSPA8,ITGB3,MYH9,VCL
GO.0070527	platelet aggregation	4	0.00208	ACTG1,ITGB3,MYH9,VCL
GO.0002682	regulation of immune system process	16	0.00214	ACTG1,CD47,CD55,CD81,CFI,FGFR1,HMGB2,HMGB3,HSP90AA1,HSP90AB1,HSP90B1,ITGB1,LAMP1,NPM1,TSPAN6,VTN
GO.1902578	single-organism localization	25	0.00214	ACTG1,APP,CD47,CD9,EIF2S2,F11R,F5,HSP90AA1,HSP90AB1,HSP90B1,HSPA5,HSPA8,ITGB3,LAMP1,NPM1,PDIA4,RAB11B,RPLP0,RPLP2,RPSA,SLC16A1,SLC1A5,SLC38A2,SLC3A2,VCL
GO.0061564	axon development	10	0.00227	ACTG1,APP,CNTN1,FGFR1,HSP90AA1,HSP90AB1,HSPA8,ITGB3,MYH9,VCL
GO.0071103	DNA conformation change	7	0.00239	HMGA1,HMGB1,HMGB2,HMGB3,NAP1L1,NPM1,SET
GO.0032879	regulation of localization	21	0.0026	CD47,CD81,CNTN1,EPCAM,F10,F3,HMGB1,HSP90AB1,HSPA5,ITGB1,ITGB3,LAMP1,NCL,PDCD6,RAB11B,RAP1B,RAP2B,SLC16A1,TACSTD2,VCL,VTN
GO.0006952	defense response	16	0.00313	ACTG1,AHCY,APP,CD55,CD59,CFI,F11R,F3,FGFR1,HMGB1,HMGB2,HSP90AA1,HSP90AB1,HSP90B1,ITGB1,VTN
GO.0048667	cell morphogenesis involved in neuron differentiation	10	0.00313	ACTG1,APP,CNTN1,FGFR1,HSP90AA1,HSP90AB1,HSPA8,ITGB3,MYH9,VCL
GO.0080134	regulation of response to stress	16	0.00335	CD47,CD55,CFI,F3,HMGA1,HSP90AA1,HSP90AB1,HSP90B1,HSPA5,HSPA8,LAMP1,NPM1,PTGES3,SERPINC1,TSPAN6,VTN
GO.0050776	regulation of immune response	12	0.00352	ACTG1,CD55,CD81,CFI,FGFR1,HSP90AA1,HSP90AB1,HSP90B1,ITGB1,LAMP1,NPM1,VTN
GO.0006413	translational initiation	7	0.00353	EIF2S2,EIF3J,EIF5,PABPC1,RPLP0,RPLP2,RPSA
GO.0002684	positive regulation of immune system process	12	0.00384	ACTG1,CD47,CD55,CD59,CD81,CFI,HMGB2,HSP90AA1,HSP90AB1,HSP90B1,LAMP1,NPM1
GO.0007155	cell adhesion	13	0.00384	ACTG1,ALCAM,APP,CD47,CD9,CNTN1,EPCAM,F11R,ITGB1,ITGB3,RPSA,VCL,VTN
GO.0009628	response to abiotic stimulus	14	0.00384	AHCY,APP,CD9,EEF1D,F11R,F3,HSP90AA1,HSP90B1,HSPA8,ITGB1,MME,PDCD6,PTGES3,RAB11B
GO.0061077	chaperone-mediated protein folding	4	0.00384	HSPA8,PDIA4,PTGES3,ST13
GO.0006338	chromatin remodeling	6	0.00411	HMGA1,HMGB1,HMGB2,HMGB3,HNRNPC,NPM1
GO.0034329	cell junction assembly	6	0.00436	ACTG1,CD9,F11R,ITGB1,ITGB3,VCL
GO.0042127	regulation of cell proliferation	16	0.00449	CD47,CD55,CD59,CD81,CD9,EPCAM,F3,HMGA1,HMGB2,ITGB1,ITGB3,NACA,NAP1L1,NPM1,PDCD6,TACSTD2
GO.0034655	nucleobase-containing compound catabolic process	8	0.0046	AHCY,HMGB1,HMGB2,PABPC1,RNH1,RPLP0,RPLP2,RPSA
GO.0006909	phagocytosis	6	0.00483	ACTG1,CD47,HSP90AA1,HSP90AB1,MYH9,NPM1
GO.0051716	cellular response to stimulus	36	0.00497	ACTG1,AHCY,ALCAM,ANP32A,APP,CD47,CD59,CNTN1,EEF1D,EPCAM,F11R,HMGA1,HMGB1,HMGB2,HSP90AA1,HSP90B1,HSPA5,HSPA8,ITGB1,ITGB3,LAMP1,MME,MYH9,NAP1L1,NCL,NPM1,PDAP1,PDCD6,PDIA4,PTGES3,RAB11B,RAP2B,SLC16A1,SUB1,TACSTD2,TSPAN6
GO.0034605	cellular response to heat	5	0.00595	HSP90AA1,HSP90AB1,HSPA8,PDCD6,PTGES3
GO.0032069	regulation of nuclease activity	3	0.00656	HMGB2,HSPA5,NPM1
GO.0048583	regulation of response to stimulus	25	0.00659	ACTG1,APP,CD47,CD55,CD81,CFI,EEF1D,F10,F3,HMGA1,HMGB2,HSP90AA1,HSP90AB1,HSP90B1,HSPA8,ITGB3,LAMP1,MYH9,NPM1,PDCD6,PTGES3,RAP1B,SERPINC1,TSPAN6,VTN
GO.0030334	regulation of cell migration	10	0.00661	F10,F3,HMGB1,HSPA5,ITGB3,PDCD6,RAP2B,TACSTD2,VCL,VTN
GO.0051098	regulation of binding	7	0.00661	APP,HMGB1,HMGB2,HSP90AB1,HSPA5,NPM1,VTN
GO.0048584	positive regulation of response to stimulus	18	0.0068	ACTG1,CD47,CD55,CD81,CFI,EEF1D,F10,F3,HMGA1,HSP90AA1,HSP90AB1,HSP90B1,ITGB3,LAMP1,NPM1,RAP1B,TSPAN6,VTN
GO.0001775	cell activation	10	0.00819	ACTG1,APP,CD9,F5,HMGB1,HSPA5,ITGB1,ITGB3,RAP1B,VCL
GO.0032392	DNA geometric change	4	0.00819	HMGA1,HMGB1,HMGB2,HMGB3
GO.0051099	positive regulation of binding	5	0.00819	HMGB1,HMGB2,HSP90AB1,NPM1,VTN
GO.0060255	regulation of macromolecule metabolic process	33	0.00819	ANP32A,BZW1,CD55,CD81,CFI,CNTN1,EEF1D,EIF3J,EIF5,ENO1,EPCAM,F3,HMGA1,HMGB1,HMGB2,HMGB3,HNRNPC,HSP90B1,HSPA5,ITGB1,ITGB3,MME,MYH9,NACA,NPM1,PABPC1,PHGDH,PTRF,RAP1B,SERPINC1,SET,ST13,VTN
GO.0016049	cell growth	5	0.00867	APP,ITGB1,ITGB3,SLC3A2,VCL
GO.0002437	inflammatory response to antigenic stimulus	3	0.009	AHCY,HMGB1,HMGB2
GO.0006887	exocytosis	7	0.00959	APP,CD9,F5,HSPA5,ITGB3,RAB11B,VCL
GO.0002376	immune system process	18	0.0101	ACTG1,AHCY,APP,CD55,CD59,CFI,F11R,FGFR1,HMGB1,HMGB2,HSP90AA1,HSP90AB1,HSP90B1,ITGB1,ITGB3,SLC16A1,SLC3A2,VTN
GO.0031497	chromatin assembly	5	0.011	HMGA1,HMGB2,NAP1L1,NPM1,SET
GO.0030449	regulation of complement activation	3	0.0112	CD55,CFI,VTN
GO.0048666	neuron development	11	0.0112	ACTG1,APP,CNTN1,HMGB1,HSP90AA1,HSP90AB1,HSPA8,ITGB3,MYH9,PHGDH,VCL
GO.0006457	protein folding	6	0.012	HSP90AB1,HSP90B1,HSPA5,ITGB3,PDIA4,PTGES3
GO.0001938	positive regulation of endothelial cell proliferation	4	0.0121	F3,HMGB2,ITGB3,PDCD6
GO.0072376	protein activation cascade	4	0.0128	CD55,CFI,F10,F3
GO.0009266	response to temperature stimulus	6	0.0134	F3,HSP90AA1,HSP90AB1,HSPA8,PDCD6,PTGES3
GO.0019222	regulation of metabolic process	36	0.0146	ANP32A,BZW1,CD55,CD81,CFI,CNTN1,EEF1D,EIF3J,EIF5,ENO1,EPCAM,F11R,F3,HMGA1,HMGB1,HMGB2,HMGB3,HNRNPC,HSP90AA1,HSP90B1,HSPA5,ITGB1,ITGB3,MME,MYH9,NACA,NPM1,PABPC1,PHGDH,PTRF,RAP1B,RNH1,SERPINC1,SET,ST13,VTN
GO.0034728	nucleosome organization	5	0.0149	HMGA1,HMGB2,NAP1L1,NPM1,SET
GO.0008104	protein localization	16	0.0152	CD81,F11R,HSP90AA1,HSP90B1,HSPA5,LAMP1,MYH9,NACA,NPM1,PDCD6,PDIA4,RAB11B,RPLP0,RPLP2,RPSA,VCL
GO.1900034	regulation of cellular response to heat	4	0.0152	HSP90AA1,HSP90AB1,HSPA8,PTGES3
GO.0051251	positive regulation of lymphocyte activation	6	0.0157	CD47,CD55,CD59,CD81,LAMP1,NPM1
GO.0007598	blood coagulation, extrinsic pathway	2	0.0161	F10,F3
GO.0070389	chaperone cofactor-dependent protein refolding	2	0.0161	PTGES3,ST13
GO.0070613	regulation of protein processing	4	0.0161	CD55,CFI,MYH9,VTN
GO.1903332	regulation of protein folding	2	0.0161	HSPA5,ST13
GO.0030947	regulation of vascular endothelial growth factor receptor signaling pathway	3	0.0173	ITGB3,PDCD6,VTN
GO.0043241	protein complex disassembly	6	0.0179	HMGA1,HSPA8,RPLP0,RPLP2,RPSA,SET
GO.0016071	mRNA metabolic process	9	0.0181	APP,HNRNPC,HSPA8,PABPC1,RNH1,RPLP0,RPLP2,RPSA,SSB
GO.0031032	actomyosin structure organization	4	0.0181	ACTG1,F11R,ITGB1,MYH9
GO.0061024	membrane organization	11	0.0183	ACTG1,APP,CD9,F11R,HSP90AA1,HSPA8,MYH9,RAB11B,RPLP0,RPLP2,RPSA
GO.0051249	regulation of lymphocyte activation	7	0.0186	CD47,CD55,CD59,CD81,HMGB3,LAMP1,NPM1
GO.0007229	integrin-mediated signaling pathway	4	0.0196	CD47,ITGB1,ITGB3,MYH9
GO.0043170	macromolecule metabolic process	39	0.021	ANP32A,APP,BZW1,CD55,CFI,EEF1D,EIF2S2,EIF3J,EIF5,ENO1,F10,F3,FGFR1,HMGA1,HMGB1,HMGB2,HMGB3,HNRNPC,HSP90AB1,HSP90B1,HSPA5,ITGB3,MME,MYH9,NACA,NAP1L1,NPM1,PABPC1,PDIA4,PTGES3,PTRF,RAB11B,RNH1,RPLP0,RPLP2,RPSA,SET,SSB,SUB1
GO.0051103	DNA ligation involved in DNA repair	2	0.0216	HMGB1,HMGB2
GO.0006323	DNA packaging	5	0.0229	HMGA1,HMGB2,NAP1L1,NPM1,SET
GO.0006986	response to unfolded protein	5	0.0229	HSP90AA1,HSP90AB1,HSP90B1,HSPA5,HSPA8
GO.2000147	positive regulation of cell motility	7	0.0229	EPCAM,F10,F3,HSPA5,ITGB3,PDCD6,VTN
GO.0044700	single organism signaling	30	0.0238	ACTG1,ALCAM,ANP32A,APP,CD47,CD59,CNTN1,EEF1D,EPCAM,F11R,F3,HSP90AA1,HSP90AB1,HSP90B1,HSPA5,HSPA8,ITGB1,ITGB3,LAMP1,MYH9,NPM1,PDAP1,PDCD6,PTGES3,RAB11B,RAP2B,SLC38A2,SUB1,TACSTD2,TSPAN6
GO.0048468	cell development	15	0.025	APP,CD9,CNTN1,F11R,HMGB1,HMGB2,HSP90AA1,HSP90AB1,HSPA8,ITGB3,MYH9,NPM1,PHGDH,RAP1B,VCL
GO.0030198	extracellular matrix organization	7	0.0253	APP,CD47,F11R,HSP90AB1,ITGB1,ITGB3,VTN
GO.0090150	establishment of protein localization to membrane	6	0.0253	F11R,HSP90AA1,RAB11B,RPLP0,RPLP2,RPSA
GO.0048519	negative regulation of biological process	27	0.026	CD55,CD59,CD9,ENO1,F11R,FGFR1,HMGA1,HMGB1,HMGB2,HMGB3,HSP90B1,HSPA8,ITGB3,NACA,NCL,NPM1,PABPC1,PDCD6,RAP1B,RAP2B,RNH1,SET,ST13,TACSTD2,TSPAN6,VCL,VTN
GO.0050896	response to stimulus	37	0.0274	ANP32A,CD47,CD55,CD59,CFI,CNTN1,EEF1D,ENO1,EPCAM,F10,F3,F5,HMGA1,HMGB1,HMGB2,HSP90B1,HSPA5,HSPA8,ITGB3,LAMP1,MME,MYH9,NACA,NAP1L1,NCL,NPM1,PDAP1,PDCD6,PDIA4,PTGES3,RAB11B,SLC3A2,SUB1,TACSTD2,TSPAN6,VCL,VTN
GO.0045087	innate immune response	11	0.028	ACTG1,APP,CD55,CD59,CFI,FGFR1,HMGB1,HSP90AA1,HSP90AB1,HSP90B1,VTN
GO.0001657	ureteric bud development	4	0.0285	EPCAM,FGFR1,NPM1,TACSTD2
GO.0007154	cell communication	30	0.0309	ACTG1,ALCAM,ANP32A,APP,CD47,CD59,CNTN1,EEF1D,EPCAM,F11R,F3,HSP90AA1,HSP90AB1,HSP90B1,HSPA5,HSPA8,ITGB1,ITGB3,LAMP1,MYH9,NPM1,PDAP1,PDCD6,PTGES3,RAB11B,RAP2B,SLC38A2,SUB1,TACSTD2,TSPAN6
GO.0010941	regulation of cell death	14	0.0309	CD59,EEF1D,EPCAM,F3,FGFR1,HMGB1,HMGB2,HSP90AB1,HSP90B1,HSPA5,ITGB1,NACA,NCL,SET
GO.1901566	organonitrogen compound biosynthetic process	11	0.0309	AHCY,EEF1D,EIF2S2,EIF3J,EIF5,NACA,PABPC1,PHGDH,RPLP0,RPLP2,RPSA
GO.0032270	positive regulation of cellular protein metabolic process	13	0.0314	APP,CD81,F3,HMGB1,HSP90AB1,HSPA5,ITGB3,MYH9,NPM1,PABPC1,RAP1B,RAP2B,VTN
GO.0001823	mesonephros development	4	0.0322	EPCAM,FGFR1,NPM1,TACSTD2
GO.0034975	protein folding in endoplasmic reticulum	2	0.0322	HSP90B1,HSPA5
GO.0034613	cellular protein localization	12	0.0327	F11R,HSP90AA1,HSP90B1,HSPA5,LAMP1,NPM1,PDCD6,RAB11B,RPLP0,RPLP2,RPSA,VCL
GO.0046907	intracellular transport	13	0.0327	ANP32A,APP,HSP90AA1,HSP90B1,HSPA8,LAMP1,NPM1,PDCD6,RAB11B,RPLP0,RPLP2,RPSA,SET
GO.0022411	cellular component disassembly	8	0.0334	HMGA1,HMGB1,HMGB2,HSPA8,RPLP0,RPLP2,RPSA,SET
GO.0045184	establishment of protein localization	13	0.0334	F11R,HSP90AA1,HSP90B1,LAMP1,MYH9,NACA,NPM1,PDCD6,PDIA4,RAB11B,RPLP0,RPLP2,RPSA
GO.0006955	immune response	13	0.0336	ACTG1,AHCY,APP,CD55,CD59,CFI,FGFR1,HMGB1,HMGB2,HSP90AA1,HSP90AB1,HSP90B1,VTN
GO.0009892	negative regulation of metabolic process	19	0.0337	APP,CD55,CD59,ENO1,F11R,FGFR1,HMGA1,HMGB1,HMGB2,HSP90AB1,HSPA8,ITGB3,NACA,PABPC1,RNH1,SERPINC1,SET,ST13,VTN
GO.0030182	neuron differentiation	11	0.035	ACTG1,APP,CNTN1,HMGB1,HSP90AA1,HSP90AB1,HSPA8,ITGB3,MYH9,PHGDH,VCL
GO.0006265	DNA topological change	2	0.0374	HMGB1,HMGB2
GO.0007165	signal transduction	28	0.0374	ACTG1,ALCAM,ANP32A,APP,CD47,CD59,CNTN1,EEF1D,EPCAM,F11R,F3,HSP90AA1,HSP90AB1,HSP90B1,HSPA5,ITGB1,ITGB3,LAMP1,MYH9,NPM1,PDAP1,PDCD6,PTGES3,RAB11B,RAP2B,SUB1,TACSTD2,TSPAN6
GO.0019062	virion attachment to host cell	2	0.0374	CD81,HSP90AB1
GO.0036500	ATF6-mediated unfolded protein response	2	0.0374	HSP90B1,HSPA5
GO.0043933	macromolecular complex subunit organization	17	0.0374	EIF3J,HMGA1,HMGB1,HMGB2,HMGB3,HNRNPC,HSP90AA1,HSP90B1,HSPA8,MYH9,NAP1L1,NPM1,RPLP0,RPLP2,RPSA,SET,ST13
GO.0048523	negative regulation of cellular process	25	0.0418	CD55,CD59,CD9,ENO1,FGFR1,HMGA1,HMGB1,HMGB2,HMGB3,HSP90B1,HSPA8,ITGB3,NACA,NCL,PABPC1,PDCD6,RAP1B,RAP2B,SERPINC1,SET,ST13,TACSTD2,TSPAN6,VCL,VTN
GO.0043066	negative regulation of apoptotic process	10	0.0426	CD59,EPCAM,HMGB2,HSP90AB1,HSP90B1,HSPA5,ITGB1,NACA,NCL,SET
GO.0006402	mRNA catabolic process	5	0.0431	PABPC1,RNH1,RPLP0,RPLP2,RPSA
GO.0010468	regulation of gene expression	25	0.0446	ANP32A,BZW1,CD55,CFI,CNTN1,EEF1D,EIF3J,EIF5,ENO1,EPCAM,FGFR1,HMGA1,HMGB1,HMGB2,HMGB3,HNRNPC,HSPA5,MYH9,NACA,NPM1,PABPC1,PHGDH,PTRF,SET,VTN
GO.0032486	Rap protein signal transduction	2	0.0446	RAP1B,RAP2B
GO.0045916	negative regulation of complement activation	2	0.0446	CD55,CD59
GO.0034641	cellular nitrogen compound metabolic process	30	0.0459	ANP32A,APP,BZW1,EEF1D,EIF2S2,EIF3J,EIF5,ENO1,FGFR1,HMGA1,HMGB1,HMGB2,HMGB3,HNRNPC,HSPA8,MME,NACA,NAP1L1,NPM1,PABPC1,PHGDH,PTGES3,PTRF,RNH1,RPLP0,RPLP2,RPSA,SET,SSB,SUB1
GO.0050778	positive regulation of immune response	8	0.046	ACTG1,CD55,CFI,HSP90AA1,HSP90AB1,HSP90B1,LAMP1,NPM1
GO.0006334	nucleosome assembly	4	0.0463	HMGB2,NAP1L1,NPM1,SET
GO.0042981	regulation of apoptotic process	13	0.0463	CD59,EPCAM,F3,FGFR1,HMGB1,HMGB2,HSP90AB1,HSP90B1,HSPA5,ITGB1,NACA,NCL,SET
GO.0060560	developmental growth involved in morphogenesis	4	0.0463	APP,ITGB1,NPM1,VCL
GO.0044085	cellular component biogenesis	16	0.0471	APP,CD9,EIF3J,F11R,HMGA1,HMGB2,HSP90AA1,HSP90B1,ITGB3,NAP1L1,NPM1,RPLP0,RPSA,SET,ST13,VCL
GO.0001525	angiogenesis	6	0.0473	FGFR1,ITGB1,ITGB3,MYH9,NCL,PDCD6
GO.0016043	cellular component organization	28	0.0475	CD47,CD9,CNTN1,EIF3J,F11R,FGFR1,HMGA1,HMGB1,HMGB2,HMGB3,HNRNPC,HSP90AA1,HSP90AB1,HSP90B1,NAP1L1,NPM1,PHGDH,PTGES3,PTGFRN,RAB11B,RPLP0,RPLP2,RPSA,SET,SLC16A1,ST13,VCL,VTN
GO.0048010	vascular endothelial growth factor receptor signaling pathway	4	0.0495	ACTG1,HSP90AA1,ITGB3,PDCD6
GO.0048518	positive regulation of biological process	29	0.0496	ACTG1,CD55,CD59,CD81,CFI,CNTN1,EEF1D,F10,F11R,F3,HMGA1,HMGB1,HMGB2,HSP90AA1,HSP90B1,HSPA8,ITGB3,LAMP1,MYH9,NACA,NAP1L1,NPM1,PABPC1,RAP1B,RAP2B,SUB1,TACSTD2,TSPAN6,VTN
GO.0016482	cytoplasmic transport	9	0.0497	ANP32A,HSP90AA1,HSP90B1,LAMP1,NPM1,RPLP0,RPLP2,RPSA,SET
GO.0032075	positive regulation of nuclease activity	2	0.0497	HMGB2,HSPA5

## Sheet: Supplementary Table S6
Supplementary Table S6. Cytoscape extracted biological pathways of deregulated exosomal proteins.
Geneset	Ratio of protein in gene set	number of protein in gene set	protein from network	p-value	FDR	Protein
Eukaryotic Translation Initiation(R)	0.0113	112	7	0	1.42186e-12	EIF5,RPLP2,RPLP0,PABPC1,EIF3J,RPSA,EIF2S2
Beta3 integrin cell surface interactions(N)	0.0043	43	5	0	1.42186e-12	HMGB1,VTN,ITGB3,CD47,F11R
Response to elevated platelet cytosolic Ca2+(R)	0.0083	82	6	0	1.42186e-12	ITGB3,VCL,CD9,APP,HSPA5,F5
Integrins in angiogenesis(N)	0.0047	47	5	0	1.42186e-12	VTN,ITGB3,VCL,F11R,HSP90AA1
Signaling events mediated by VEGFR1 and VEGFR2(N)	0.0064	63	5	0	4.70558e-11	HSP90AB1,VTN,ITGB3,VCL,HSP90AA1
Formation of Fibrin Clot (Clotting Cascade)(R)	0.0032	32	4	0	5.05588e-10	SERPINC1,F10,F5,F3
Complement and coagulation cascades(K)	0.007	69	5	0	5.05588e-11	SERPINC1,F10,F5,F3,CD59
Antigen processing and presentation(K)	0.008	79	5	0	8.41611e-11	HSP90AB1,HSPA1A,HSPA5,HSPA8,HSP90AA1
Urokinase-type plasminogen activator (uPA) and uPAR-mediated signaling(N)	0.0042	42	4	0	0.00103236	VTN,ITGB3,ITGB1,NCL
Regulation of mRNA Stability by Proteins that Bind AU-rich Elements(R)	0.0087	86	5	0	0.00103236	HSPA1A,SET,ANP32A,PABPC1,HSPA8
L1CAM interactions(R)	0.0095	94	5	0.0001	0.00136101	FGFR1,ITGB3,ITGB1,ALCAM,HSPA8
Cell surface interactions at the vascular wall(R)	0.0096	95	5	0.0001	0.00136101	ITGB3,ITGB1,CD47,F11R,SLC3A2
Estrogen signaling pathway(K)	0.0101	100	5	0.0001	0.00154757	HSP90AB1,HSPA1A,HSPA8,HSP90AA1,HSP90B1
Protein processing in endoplasmic reticulum(K)	0.0168	167	6	0.0001	0.00169145	HSP90AB1,HSPA1A,HSPA5,HSPA8,HSP90AA1,HSP90B1
Leukocyte transendothelial migration(K)	0.0119	118	5	0.0002	0.00294009	ITGB1,VCL,ACTG1,F11R,RAP1B
Glypican 1 network(N)	0.0025	25	3	0.0002	0.00294009	FGFR1,APP,SERPINC1
Semaphorin interactions(R)	0.0067	66	4	0.0002	0.00305594	HSP90AB1,ITGB1,HSP90AA1,MYH9
Regulation of Telomerase(N)	0.0069	68	4	0.0003	0.00315777	PTGES3,HNRNPC,HSP90AA1,NCL
Validated targets of C-MYC transcriptional activation(N)	0.0073	72	4	0.0003	0.00357194	NPM1,ENO1,HSP90AA1,NCL
Focal adhesion(K)	0.0208	206	6	0.0003	0.00357194	VTN,ITGB3,ITGB1,VCL,ACTG1,RAP1B
Nectin adhesion pathway(N)	0.003	30	3	0.0004	0.00357194	ITGB3,F11R,RAP1B
Regulation of actin cytoskeleton(K)	0.0217	215	6	0.0004	0.00409304	FGFR1,ITGB3,ITGB1,VCL,ACTG1,MYH9
ECM-receptor interaction(K)	0.0087	86	4	0.0006	0.00590316	VTN,ITGB3,ITGB1,CD47
Eukaryotic Translation Elongation(R)	0.009	89	4	0.0007	0.00590316	RPLP2,RPLP0,RPSA,EEF1D
Prostate cancer(K)	0.009	89	4	0.0007	0.00590316	HSP90AB1,FGFR1,HSP90AA1,HSP90B1
Integrin signalling pathway(P)	0.0159	158	5	0.0007	0.00590316	ITGB3,ITGB1,VCL,ACTG1,RAP1B
PI3K-Akt signaling pathway(K)	0.0349	346	7	0.0009	0.0071168	HSP90AB1,FGFR1,VTN,ITGB3,ITGB1,HSP90AA1,HSP90B1
regulation of eif2(B)	0.0011	11	2	0.0012	0.00943979	EIF5,EIF2S2
Nonsense-Mediated Decay(R)	0.0107	106	4	0.0014	0.00959817	RPLP2,RPLP0,PABPC1,RPSA
granzyme a mediated apoptosis pathway(B)	0.0012	12	2	0.0014	0.00980158	SET,ANP32A
extrinsic prothrombin activation pathway(B)	0.0013	13	2	0.0016	0.0113695	F10,F5
Advanced glycosylation endproduct receptor signaling(R)	0.0013	13	2	0.0016	0.0113695	HMGB1,APP
eukaryotic protein translation(B)	0.0014	14	2	0.0019	0.0113695	EIF5,EIF2S2
Pathogenic Escherichia coli infection(K)	0.0055	55	3	0.002	0.0122037	ITGB1,ACTG1,NCL
NOD-like receptor signaling pathway(K)	0.0057	57	3	0.0022	0.0134987	HSP90AB1,HSP90AA1,HSP90B1
Parkinson disease(P)	0.0062	61	3	0.0027	0.0142501	HSPA1A,HSPA5,HSPA8
Shigellosis(K)	0.0062	61	3	0.0027	0.0142501	ITGB1,VCL,ACTG1
Rap1 signaling pathway(K)	0.0215	213	5	0.0027	0.0142501	FGFR1,ITGB3,ITGB1,ACTG1,RAP1B
Signaling events mediated by focal adhesion kinase(N)	0.0063	62	3	0.0029	0.0142501	ITGB1,VCL,RAP1B
Beta1 integrin cell surface interactions(N)	0.0067	66	3	0.0034	0.0169749	VTN,ITGB1,CD81
Proteoglycans in cancer(K)	0.0227	225	5	0.0035	0.0172643	FGFR1,VTN,ITGB3,ITGB1,ACTG1
Adherens junction(K)	0.0074	73	3	0.0045	0.0224688	FGFR1,VCL,ACTG1
intrinsic prothrombin activation pathway(B)	0.0022	22	2	0.0046	0.0228643	F10,F5
Nicotinic acetylcholine receptor signaling pathway(P)	0.0022	22	2	0.0046	0.0228643	ACTG1,MYH9
Arrhythmogenic right ventricular cardiomyopathy (ARVC)(K)	0.0075	74	3	0.0047	0.0233314	ITGB3,ITGB1,ACTG1
Bacterial invasion of epithelial cells(K)	0.0077	76	3	0.005	0.0251164	ITGB1,VCL,ACTG1
Hypertrophic cardiomyopathy (HCM)(K)	0.0084	83	3	0.0064	0.025603	ITGB3,ITGB1,ACTG1
RNA transport(K)	0.0165	164	4	0.0065	0.0259843	EIF5,PABPC1,EIF3J,EIF2S2
Eukaryotic Translation Termination(R)	0.0085	84	3	0.0066	0.0264565	RPLP2,RPLP0,RPSA
Extracellular matrix organization(R)	0.0265	263	5	0.0066	0.0265419	VTN,ITGB3,ITGB1,CD47,F11R
Integrin alphaIIb beta3 signaling(R)	0.0027	27	2	0.0068	0.027158	ITGB3,RAP1B
Hematopoietic cell lineage(K)	0.0089	88	3	0.0075	0.0300394	ITGB3,CD9,CD59
Beta2 integrin cell surface interactions(N)	0.0029	29	2	0.0078	0.0311513	F11R,F10
Dilated cardiomyopathy(K)	0.0091	90	3	0.008	0.0319335	ITGB3,ITGB1,ACTG1
amb2 Integrin signaling(N)	0.0031	31	2	0.0088	0.0334515	HMGB1,RAP1B
Syndecan-4-mediated signaling events(N)	0.0032	32	2	0.0094	0.0334515	FGFR1,ITGB1
Alpha4 beta1 integrin signaling events(N)	0.0033	33	2	0.01	0.0334515	ITGB1,CD81
a6b1 and a6b4 Integrin signaling(N)	0.0035	35	2	0.0112	0.0334515	ITGB1,CD9
Prion diseases(K)	0.0036	36	2	0.0118	0.0352892	HSPA1A,HSPA5
Platelet Aggregation (Plug Formation)(R)	0.0037	37	2	0.0124	0.0371705	ITGB3,RAP1B
SRP-dependent cotranslational protein targeting to membrane(R)	0.0108	107	3	0.0127	0.03816	RPLP2,RPLP0,RPSA
Aurora B signaling(N)	0.004	40	2	0.0144	0.0430716	NPM1,NCL
Pathways in cancer(K)	0.033	327	5	0.0159	0.0477766	HSP90AB1,FGFR1,ITGB1,HSP90AA1,HSP90B1
Toxoplasmosis(K)	0.012	119	3	0.0169	0.0505607	HSPA1A,ITGB1,HSPA8
Integrin-linked kinase signaling(N)	0.0045	45	2	0.0179	0.05374	NACA,HSP90AA1
RhoA signaling pathway(N)	0.0045	45	2	0.0179	0.05374	ITGB1,VCL
Nucleotide-binding domain, leucine rich repeat containing receptor (NLR) signaling pathways(R)	0.0047	47	2	0.0194	0.0582896	HSP90AB1,APP
Spliceosome(K)	0.0132	131	3	0.0217	0.0593022	HSPA1A,HNRNPC,HSPA8
Fcgamma receptor (FCGR) dependent phagocytosis(R)	0.0237	235	4	0.0217	0.0593022	HSP90AB1,ACTG1,HSP90AA1,MYH9
Glycolysis(P)	0.0005	5	1	0.0224	0.0593022	ENO1
Toll-Like Receptors Cascades(R)	0.0135	134	3	0.023	0.0593022	HMGB1,APP,HSP90B1
Tight junction(K)	0.0135	134	3	0.023	0.0593022	ACTG1,F11R,MYH9
Ribosome(K)	0.0136	135	3	0.0234	0.0593022	RPLP2,RPLP0,RPSA
Apoptotic execution phase(R)	0.0052	52	2	0.0234	0.0593022	HMGB1,HMGB2
Legionellosis(K)	0.0055	55	2	0.026	0.0593022	HSPA1A,HSPA8
Cell adhesion molecules (CAMs)(K)	0.0144	143	3	0.0271	0.0593022	ITGB1,ALCAM,F11R
MAPK signaling pathway(K)	0.0261	259	4	0.0297	0.0593022	FGFR1,HSPA1A,HSPA8,RAP1B
Validated nuclear estrogen receptor alpha network(N)	0.0062	61	2	0.0315	0.0629025	SET,ANP32A
Phagosome(K)	0.0155	154	3	0.0328	0.0655131	ITGB3,ITGB1,ACTG1
Cytosolic sensors of pathogen-associated DNA (R)	0.0066	65	2	0.0353	0.0706166	HMGB1,APP
a4b7 Integrin signaling(N)	0.0008	8	1	0.0357	0.0713289	ITGB1
Angiogenesis(P)	0.0067	66	2	0.0363	0.0726001	FGFR1,F3
HIF-1-alpha transcription factor network(N)	0.0067	66	2	0.0363	0.0726001	NPM1,ENO1
RNA degradation(K)	0.0073	72	2	0.0425	0.0849447	PABPC1,ENO1
Thyroid hormone synthesis(K)	0.0073	72	2	0.0425	0.0849447	HSPA5,HSP90B1
Unfolded Protein Response(R)	0.0075	74	2	0.0446	0.0892233	HSPA5,HSP90B1
Influenza A(K)	0.0177	176	3	0.0457	0.0913496	HSPA1A,ACTG1,HSPA8
RIG-I/MDA5 mediated induction of IFN-alpha/beta pathways(R)	0.008	79	2	0.0501	0.100262	HMGB1,APP
b cell survival pathway(B)	0.0012	12	1	0.053	0.106054	ITGB1
Cell junction organization(R)	0.0083	82	2	0.0536	0.107111	ITGB1,F11R
Signal regulatory protein (SIRP) family interactions(R)	0.0013	13	1	0.0573	0.11464	CD47
double stranded rna induced gene expression(B)	0.0013	13	1	0.0573	0.11464	EIF2S2
Platelet Adhesion to exposed collagen(R)	0.0013	13	1	0.0573	0.11464	ITGB1
Salmonella infection(K)	0.0087	86	2	0.0582	0.116495	ACTG1,MYH9
Progesterone-mediated oocyte maturation(K)	0.0087	86	2	0.0582	0.116495	HSP90AB1,HSP90AA1
ErbB receptor signaling network(N)	0.0015	15	1	0.0658	0.123471	HSP90AA1
ucalpain and friends in cell spread(B)	0.0015	15	1	0.0658	0.123471	ITGB1
Rap1 signalling(R)	0.0016	16	1	0.0701	0.123471	RAP1B
Beta5 beta6 beta7 and beta8 integrin cell surface interactions(N)	0.0017	17	1	0.0743	0.123471	VTN
Metabolism of nitric oxide(R)	0.0017	17	1	0.0743	0.123471	HSP90AA1
pten dependent cell cycle arrest and apoptosis(B)	0.0017	17	1	0.0743	0.123471	ITGB1
Hypoxic and oxygen homeostasis regulation of HIF-1-alpha(N)	0.0019	19	1	0.0827	0.123471	HSP90AA1
Alzheimer disease-presenilin pathway(P)	0.0112	111	2	0.0905	0.123471	ACTG1,APP
Protein export(K)	0.0023	23	1	0.0992	0.123471	HSPA5
Signaling events mediated by PRL(N)	0.0023	23	1	0.0992	0.123471	ITGB1
PDGFR-beta signaling pathway(N)	0.0121	120	2	0.1031	0.123471	ITGB3,RAP1B
Alpha9 beta1 integrin signaling events(N)	0.0024	24	1	0.1033	0.123471	ITGB1
Fertilization(R)	0.0024	24	1	0.1033	0.123471	CD9
skeletal muscle hypertrophy is regulated via akt-mtor pathway(B)	0.0024	24	1	0.1033	0.123471	EIF2S2
Endogenous TLR signaling(N)	0.0025	25	1	0.1074	0.123471	HMGB1
mcalpain and friends in cell motility(B)	0.0025	25	1	0.1074	0.123471	ITGB1
VEGFR3 signaling in lymphatic endothelium(N)	0.0025	25	1	0.1074	0.123471	ITGB1
VEGFR1 specific signals(N)	0.0027	27	1	0.1155	0.123471	HSP90AA1
PTM: gamma carboxylation, hypusine formation and arylsulfatase activation(R)	0.0027	27	1	0.1155	0.123471	F10
Reelin signaling pathway(N)	0.0028	28	1	0.1195	0.123471	ITGB1
Osteopontin-mediated events(N)	0.0029	29	1	0.1235	0.123471	ITGB3
Measles(K)	0.0135	134	2	0.1237	0.123664	HSPA1A,HSPA8
Neurotransmitter Release Cycle(R)	0.0031	31	1	0.1314	0.131413	HSPA8
erk and pi-3 kinase are necessary for collagen binding in corneal epithelia(B)	0.0031	31	1	0.1314	0.131413	ITGB1
Syndecan-2-mediated signaling events(N)	0.0032	32	1	0.1354	0.135358	ITGB1
Base excision repair(K)	0.0033	33	1	0.1393	0.139286	HMGB1
Trk receptor signaling mediated by the MAPK pathway(N)	0.0033	33	1	0.1393	0.139286	RAP1B
N-cadherin signaling events(N)	0.0033	33	1	0.1393	0.139286	FGFR1
integrin signaling pathway(B)	0.0033	33	1	0.1393	0.139286	ITGB1
Class I PI3K signaling events mediated by Akt(N)	0.0035	35	1	0.1471	0.147088	HSP90AA1
Arf6 signaling events(N)	0.0035	35	1	0.1471	0.147088	ITGB3
IL2 signaling events mediated by PI3K(N)	0.0035	35	1	0.1471	0.147088	HSP90AA1
Signaling events mediated by TCPTP(N)	0.0035	35	1	0.1471	0.147088	ITGB1
E-cadherin signaling in the nascent adherens junction(N)	0.0036	36	1	0.151	0.150963	RAP1B
Arachidonic acid metabolism(R)	0.0036	36	1	0.151	0.150963	PTGES3
Signaling by ERBB2(R)	0.0156	155	2	0.1561	0.156139	FGFR1,HSP90AA1
EPHB forward signaling(N)	0.0038	38	1	0.1587	0.158662	RAP1B
Class I PI3K signaling events(N)	0.0038	38	1	0.1587	0.158662	HSP90AA1
Signaling events mediated by HDAC Class II(N)	0.0038	38	1	0.1587	0.158662	HSP90AA1
IFN-gamma pathway(N)	0.004	40	1	0.1663	0.166293	RAP1B
FOXM1 transcription factor network(N)	0.0041	41	1	0.1701	0.170083	HSPA1A
Transport of inorganic cations/anions and amino acids/oligopeptides(R)	0.0042	42	1	0.1739	0.173856	SLC3A2
Stabilization and expansion of the E-cadherin adherens junction(N)	0.0042	42	1	0.1739	0.173856	VCL
FOXA1 transcription factor network(N)	0.0043	43	1	0.1776	0.177613	VTN
LKB1 signaling events(N)	0.0043	43	1	0.1776	0.177613	HSP90AA1
Nucleosome assembly(R)	0.0045	45	1	0.1851	0.185075	NPM1
agrin in postsynaptic differentiation(B)	0.0045	45	1	0.1851	0.185075	ITGB1
FGF signaling pathway(N)	0.0046	46	1	0.1888	0.188782	FGFR1
Calcineurin-regulated NFAT-dependent transcription in lymphocytes(N)	0.0046	46	1	0.1888	0.188782	SLC3A2
IL6-mediated signaling events(N)	0.0047	47	1	0.1925	0.192472	HSP90B1
Deadenylation-dependent mRNA decay(R)	0.0049	49	1	0.1998	0.199802	PABPC1
Muscle contraction(R)	0.0049	49	1	0.1998	0.199802	VCL
Regulation of Androgen receptor activity(N)	0.0049	49	1	0.1998	0.199802	HSP90AA1
Malaria(K)	0.0049	49	1	0.1998	0.199802	CD81
Angiopoietin receptor Tie2-mediated signaling(N)	0.005	50	1	0.2034	0.203443	ITGB1
Caspase cascade in apoptosis(N)	0.0052	52	1	0.2107	0.210677	APP
Signaling events mediated by PTP1B(N)	0.0052	52	1	0.2107	0.210677	ITGB3
Notch signaling pathway(N)	0.0052	52	1	0.2107	0.210677	ENO1
Vibrio cholerae infection(K)	0.0054	54	1	0.2178	0.217846	ACTG1
Binding and Uptake of Ligands by Scavenger Receptors(R)	0.0196	194	2	0.2199	0.219873	HSP90AA1,HSP90B1
Complement cascade(R)	0.0196	194	2	0.2199	0.219873	VTN,CD59
Epstein-Barr virus infection(K)	0.0204	202	2	0.2333	0.23327	HSPA1A,HSPA8
Endocytosis(K)	0.0205	203	2	0.2349	0.234949	HSPA1A,HSPA8
Viral myocarditis(K)	0.0059	59	1	0.2355	0.235491	ACTG1
Alzheimer disease-amyloid secretase pathway(P)	0.0059	59	1	0.2355	0.235491	APP
Neurotrophic factor-mediated Trk receptor signaling(N)	0.0061	60	1	0.239	0.238973	RAP1B
Validated targets of C-MYC transcriptional repression(N)	0.0061	60	1	0.239	0.238973	ITGB1
NCAM signaling for neurite out-growth(R)	0.0064	63	1	0.2493	0.249327	FGFR1
IL4-mediated signaling events(N)	0.0064	63	1	0.2493	0.249327	ITGB3
